# Supplementary material for: 1-(4-Chloro­phen­yl)-2-phenyl-2-(3-phenyl-1-isoquinolylsulfan­yl)ethanone
Source: Acta Crystallogr Sect E Struct Rep Online. 2009 Oct 17;65(Pt 11):o2732. doi: 10.1107/S1600536809041282 (PMC2971218; doi:10.1107/S1600536809041282)
Supplement: Supplementary file 2 [file e-65-o2732-Isup2.hkl]

# 
# h,k,l, Fc-squared, Fo-squared, sigma(Fo-squared) and status flag 
# 
data_I
_shelx_title '  P-1' 
_shelx_refln_list_code          4 
_shelx_F_calc_maximum      378.48 
_exptl_crystal_F_000      1936.00 
_reflns_d_resolution_high  0.8409 
 
loop_ 
 _symmetry_equiv_pos_as_xyz 
 'x, y, z' 
 '-x, -y, -z' 
 
_cell_length_a    10.2808 
_cell_length_b    11.1145 
_cell_length_c    42.1692 
_cell_angle_alpha  97.562 
_cell_angle_beta   96.647 
_cell_angle_gamma  90.043 
 
_shelx_F_squared_multiplier     1.000 
 
loop_ 
 _refln_index_h 
 _refln_index_k 
 _refln_index_l 
 _refln_F_squared_calc 
 _refln_F_squared_meas 
 _refln_F_squared_sigma 
 _refln_observed_status 
   1   0   0        5.99       18.77      6.94 o 
   2   0   0     2808.57     2494.26     51.05 o 
   3   0   0       41.81      186.22     58.79 o 
   4   0   0     5478.30     5227.12    102.65 o 
   5   0   0       10.45       13.78      9.69 o 
   6   0   0        6.07        6.60     10.45 o 
   7   0   0        0.92       -5.31     11.87 o 
   8   0   0       35.64       27.95     21.43 o 
   9   0   0        0.70       19.98     28.02 o 
  10   0   0       32.27      -24.28     22.03 o 
  11   0   0        0.88      -29.23     30.19 o 
  12   0   0        0.38       15.94     71.58 o 
 -12   1   0       92.02       83.72     32.75 o 
 -11   1   0      157.63      107.95     41.51 o 
 -10   1   0      184.48      178.82     46.10 o 
  -9   1   0     1423.97     1473.84    136.00 o 
  -8   1   0      464.59      447.18     44.95 o 
  -7   1   0       89.88       90.86     15.07 o 
  -6   1   0     2310.86     2408.57     81.99 o 
  -5   1   0       24.47      181.81     26.83 o 
  -4   1   0     1125.52     1120.78     44.76 o 
  -3   1   0     2974.94     2671.15     61.05 o 
  -2   1   0      363.76      491.81     42.37 o 
  -1   1   0        0.08      225.35     20.34 o 
   0   1   0        3.82        5.44      3.79 o 
   1   1   0       29.80       93.33     15.78 o 
   2   1   0      490.18      537.75     38.00 o 
   3   1   0       87.74      118.00     29.20 o 
   4   1   0     3765.07     3751.21     90.24 o 
   5   1   0      430.20      491.68     40.80 o 
   6   1   0     1827.10     1744.63     73.25 o 
   7   1   0      366.03      397.12     34.44 o 
   8   1   0     1470.35     1377.59     90.81 o 
   9   1   0      666.73      678.25     98.25 o 
  10   1   0      271.88      203.49     50.28 o 
  11   1   0      111.69       96.00     37.02 o 
  12   1   0       79.73       44.80     61.79 o 
 -12   2   0        6.93       36.28     36.49 o 
 -11   2   0        0.31       -7.52     34.25 o 
 -10   2   0       58.92      -12.01     57.29 o 
  -9   2   0      504.71      517.16     80.36 o 
  -8   2   0       55.37       95.02     36.54 o 
  -7   2   0      941.17      891.46     67.22 o 
  -6   2   0      655.62      640.20     38.86 o 
  -5   2   0      244.95      198.24     18.32 o 
  -4   2   0     4525.32     4621.23     90.30 o 
  -3   2   0     2498.07     2411.28     56.97 o 
  -2   2   0    14332.83    15342.03    140.79 o 
  -1   2   0    25829.60    25832.08    178.71 o 
   0   2   0     1691.98     1647.67     52.41 o 
   1   2   0    11955.19    11909.71    182.06 o 
   2   2   0       20.40       35.60     23.94 o 
   3   2   0      971.49     1016.72     43.48 o 
   4   2   0     5222.68     5366.92    112.24 o 
   5   2   0     2695.02     2809.30     89.35 o 
   6   2   0      967.87     1023.30     57.27 o 
   7   2   0        0.48       19.61     20.35 o 
   8   2   0       96.50       81.98     30.79 o 
   9   2   0        6.24       56.24     65.74 o 
  10   2   0       33.34       53.58     32.81 o 
  11   2   0       29.12      -13.43     29.43 o 
 -11   3   0       64.31       38.83     58.95 o 
 -10   3   0      138.68      177.97     44.23 o 
  -9   3   0     1678.10     1840.55    158.03 o 
  -8   3   0       24.01       44.71     19.23 o 
  -7   3   0     1224.07     1082.89     79.37 o 
  -6   3   0        4.15       26.55     13.71 o 
  -5   3   0       70.73       72.66     10.71 o 
  -4   3   0      260.95      285.40     20.91 o 
  -3   3   0       91.19      153.37     14.32 o 
  -2   3   0       16.48       29.63      8.88 o 
  -1   3   0     1390.50     1392.46     46.06 o 
   0   3   0      168.94      160.57     19.00 o 
   1   3   0     1642.81     1644.01     64.96 o 
   2   3   0     1718.79     1771.75     53.06 o 
   3   3   0      125.67      226.75     42.46 o 
   4   3   0       13.05       56.29     12.14 o 
   5   3   0      976.27      797.46     47.82 o 
   6   3   0      120.15      173.82     22.90 o 
   7   3   0      238.15      249.47     29.78 o 
   8   3   0      162.78      257.18     46.65 o 
   9   3   0       15.97       23.21     30.88 o 
  10   3   0       10.67       -0.23     30.80 o 
  11   3   0       32.81      102.79     62.90 o 
 -11   4   0      168.14      178.08     67.55 o 
 -10   4   0      636.62      744.50     98.54 o 
  -9   4   0      114.43       93.96     23.13 o 
  -8   4   0       48.76       38.22     36.08 o 
  -7   4   0      533.41      514.14     61.92 o 
  -6   4   0      385.00      379.27     43.49 o 
  -5   4   0     1012.79      987.30     70.33 o 
  -4   4   0     1695.62     2013.52     64.61 o 
  -3   4   0    13319.53    13464.50    174.75 o 
  -2   4   0      765.39      819.96     37.31 o 
  -1   4   0     3128.80     2931.20     75.11 o 
   0   4   0     3612.10     3511.71    106.93 o 
   1   4   0     2691.88     2334.18     87.82 o 
   2   4   0     2285.69     2220.27     59.54 o 
   3   4   0     1300.01     1250.60     52.53 o 
   4   4   0       55.51       88.98     16.63 o 
   5   4   0     1908.06     1863.83     77.23 o 
   6   4   0      431.54      395.01     35.64 o 
   7   4   0       58.57       80.49     18.51 o 
   8   4   0      102.62      102.35     25.20 o 
   9   4   0        6.59       39.52     23.27 o 
  10   4   0       17.31       33.34     26.52 o 
  11   4   0      469.31      573.22     77.00 o 
 -11   5   0       18.73        1.05     40.64 o 
 -10   5   0       42.52       34.42     33.16 o 
  -9   5   0       29.07       26.67     29.84 o 
  -8   5   0      111.01       99.77     30.99 o 
  -7   5   0      232.47      185.17     42.89 o 
  -6   5   0      144.23      174.10     39.25 o 
  -5   5   0        3.71       12.22     15.16 o 
  -4   5   0      166.96      169.74     18.13 o 
  -3   5   0       70.97       91.71     17.00 o 
  -2   5   0     3417.93     3343.04     93.90 o 
  -1   5   0     4153.18     4137.07     97.03 o 
   0   5   0       17.56       17.99     13.77 o 
   1   5   0     1038.35     1090.89     65.86 o 
   2   5   0     2516.26     2527.89    104.69 o 
   3   5   0      596.44      558.83     33.66 o 
   4   5   0      863.41      885.11     49.67 o 
   5   5   0        0.72       27.74     12.10 o 
   6   5   0      255.64      310.23     33.67 o 
   7   5   0       16.02       20.55     15.28 o 
   8   5   0       30.82       71.31     25.30 o 
   9   5   0       10.52       80.25     49.40 o 
  10   5   0       46.90       97.77     38.56 o 
  11   5   0        0.01       84.76     64.87 o 
 -10   6   0       67.21       45.63     65.74 o 
  -9   6   0        2.48       16.30     35.06 o 
  -8   6   0       13.13       52.88     22.70 o 
  -7   6   0      184.93      154.51     28.86 o 
  -6   6   0       34.59       45.39     19.07 o 
  -5   6   0     1240.76     1238.25     86.96 o 
  -4   6   0      380.47      323.46     27.24 o 
  -3   6   0      151.32      147.03     17.63 o 
  -2   6   0        6.13       19.61     17.20 o 
  -1   6   0      283.30      318.18     24.99 o 
   0   6   0     1306.63     1455.79     82.55 o 
   1   6   0       29.21       68.40     26.76 o 
   2   6   0      416.45      400.12     42.85 o 
   3   6   0      181.23      302.21     36.50 o 
   4   6   0     1839.48     1679.69     95.91 o 
   5   6   0       14.09       20.18     17.55 o 
   6   6   0       99.05      138.28     25.90 o 
   7   6   0        0.33       33.80     28.02 o 
   8   6   0     1659.26     1506.92    199.42 o 
   9   6   0        0.77       75.03     34.41 o 
  10   6   0      186.33      228.28     51.62 o 
 -10   7   0        0.36      -52.64     35.09 o 
  -9   7   0       21.05       26.97     26.01 o 
  -8   7   0        1.64       42.75     29.62 o 
  -7   7   0       13.77       50.55     21.30 o 
  -6   7   0      139.42      152.63     30.26 o 
  -5   7   0       68.90       94.79     21.65 o 
  -4   7   0      213.57      203.34     30.19 o 
  -3   7   0        2.09        5.38     15.12 o 
  -2   7   0     2428.53     2402.03     89.36 o 
  -1   7   0      448.80      448.39     45.25 o 
   0   7   0        0.16        8.33     13.02 o 
   1   7   0      130.91      119.24     23.67 o 
   2   7   0      762.92      705.61     62.20 o 
   3   7   0      614.87      643.27     60.50 o 
   4   7   0      872.87      812.30     69.90 o 
   5   7   0       10.21       84.05     23.51 o 
   6   7   0        0.42       29.66     21.82 o 
   7   7   0      211.78      260.94     55.21 o 
   8   7   0       47.82       74.98     36.88 o 
   9   7   0       11.55        4.25     34.62 o 
  10   7   0       29.59      119.61     40.65 o 
  -9   8   0       14.86        4.97     36.59 o 
  -8   8   0      430.37      442.58     54.57 o 
  -7   8   0      479.84      418.67     53.10 o 
  -6   8   0       29.02       60.82     24.27 o 
  -5   8   0      329.49      311.99     39.30 o 
  -4   8   0       20.71       53.96     42.93 o 
  -3   8   0        1.72        6.07     22.45 o 
  -2   8   0       28.44       48.19     22.16 o 
  -1   8   0       46.99       64.86     28.43 o 
   0   8   0       51.24       68.76     19.16 o 
   1   8   0      105.36      125.96     23.74 o 
   2   8   0      685.10      680.17     65.48 o 
   3   8   0       45.81       61.41     21.27 o 
   4   8   0       74.69       99.54     33.35 o 
   5   8   0      156.85      119.69     27.75 o 
   6   8   0       99.50       99.48     34.01 o 
   7   8   0        0.18       33.66     33.07 o 
   8   8   0       12.00       39.12     42.46 o 
   9   8   0       24.71       37.68     47.51 o 
  -8   9   0       48.68      104.17     36.05 o 
  -7   9   0       30.64       34.80     32.51 o 
  -6   9   0      293.34      238.48     49.75 o 
  -5   9   0      170.90      125.05     59.74 o 
  -4   9   0      264.35      199.07     48.25 o 
  -3   9   0      688.98      764.26     93.68 o 
  -2   9   0      276.08      344.16     41.54 o 
  -1   9   0     1221.27     1158.62     92.83 o 
   0   9   0        0.43      -12.45     16.43 o 
   1   9   0      630.78      568.50     60.70 o 
   2   9   0      112.45      103.52     31.44 o 
   3   9   0      314.00      259.19     42.25 o 
   4   9   0      538.21      608.65     63.05 o 
   5   9   0      135.94       94.42     28.04 o 
   6   9   0       27.87       54.65     25.58 o 
   7   9   0        1.13       33.55     63.69 o 
   8   9   0       40.36       86.12     58.95 o 
  -7  10   0      171.38      154.95     43.09 o 
  -6  10   0      146.04      156.47     37.81 o 
  -5  10   0       23.87       64.85     30.34 o 
  -4  10   0       57.26       55.88     27.35 o 
  -3  10   0        1.19       28.56     29.84 o 
  -2  10   0      197.81      180.00     29.35 o 
  -1  10   0      209.64      199.41     32.00 o 
   0  10   0      153.11      142.63     27.14 o 
   1  10   0      167.38      176.87     36.02 o 
   2  10   0      247.16      265.89     43.64 o 
   3  10   0      239.58      284.80     47.31 o 
   4  10   0      127.31      151.85     29.16 o 
   5  10   0      173.43      191.88     36.74 o 
   6  10   0        4.49       35.65     36.19 o 
   7  10   0        9.08       20.53     39.24 o 
  -6  11   0       22.97       42.10     36.16 o 
  -5  11   0        6.58      -11.43     63.61 o 
  -4  11   0       37.95       44.48     32.09 o 
  -3  11   0      155.85      199.69     47.52 o 
  -2  11   0      209.02      219.28     42.16 o 
  -1  11   0      127.33      123.02     36.41 o 
   0  11   0        0.37       -6.33     20.63 o 
   1  11   0        0.06       14.77     49.61 o 
   2  11   0      448.65      448.49     56.94 o 
   3  11   0      105.35       84.21     43.39 o 
   4  11   0       14.13        0.58     24.31 o 
   5  11   0      184.85      177.33     44.47 o 
   6  11   0        8.05       45.71     39.21 o 
  -5  12   0       25.20      -24.87     38.05 o 
  -4  12   0       11.28      103.83     38.00 o 
  -3  12   0       11.23      -48.55     32.37 o 
  -2  12   0       24.28       51.34     32.90 o 
  -1  12   0       13.07       17.92     32.73 o 
   0  12   0       72.11       70.99     39.63 o 
   1  12   0        2.93       36.92     26.35 o 
   2  12   0       13.29      -35.84     26.21 o 
   3  12   0       24.72       51.94     28.15 o 
   4  12   0       24.17       62.65     35.68 o 
  -1  13   0        1.35      109.76    118.77 o 
   0  13   0        1.73       11.15     34.85 o 
   1  13   0       17.31       46.70     31.11 o 
  -1 -13   1       84.34      153.33     44.59 o 
   0 -13   1        7.15       14.03     43.78 o 
   1 -13   1       46.85      147.80     52.48 o 
  -4 -12   1        1.40      -17.64     26.41 o 
  -3 -12   1        2.88        7.33     32.60 o 
  -2 -12   1       45.56       12.11     28.92 o 
  -1 -12   1       33.74       13.81     26.69 o 
   0 -12   1       86.46       55.93     41.64 o 
   1 -12   1       75.47       59.60     33.91 o 
   2 -12   1       30.19       64.44     30.68 o 
   3 -12   1       32.94       60.32     40.80 o 
   4 -12   1       12.60       -1.99     33.66 o 
   5 -12   1       17.92       24.98     37.42 o 
  -6 -11   1      131.26      101.37     47.44 o 
  -5 -11   1        2.28      -14.42     28.14 o 
  -4 -11   1        2.99       16.34     25.86 o 
  -3 -11   1        5.26      -14.40     27.17 o 
  -2 -11   1      311.54      302.02     44.43 o 
  -1 -11   1        2.74       -1.23     22.11 o 
   0 -11   1       45.41       57.98     30.26 o 
   1 -11   1        4.12       42.16     28.99 o 
   2 -11   1      330.32      303.04     49.55 o 
   3 -11   1       45.89       94.50     81.52 o 
   4 -11   1        5.70       23.75     32.13 o 
   5 -11   1       33.05      -13.71     34.75 o 
   6 -11   1        1.37        1.48     36.64 o 
  -7 -10   1       10.77       26.01     41.55 o 
  -6 -10   1       50.75       89.73     27.86 o 
  -5 -10   1       81.92       92.77     29.46 o 
  -4 -10   1        0.08        1.79     22.94 o 
  -3 -10   1       27.85       66.97     25.12 o 
  -2 -10   1      131.96      141.86     32.34 o 
  -1 -10   1      108.13      132.04     29.47 o 
   0 -10   1      336.53      361.28     50.11 o 
   1 -10   1      320.63      313.74     42.45 o 
   2 -10   1        0.19        8.21     19.17 o 
   3 -10   1       95.85       54.02     35.23 o 
   4 -10   1        1.14       44.41     43.01 o 
   5 -10   1       68.74       97.11     90.20 o 
   6 -10   1        0.18      -18.36     32.28 o 
   7 -10   1        0.01      -21.46     38.91 o 
   8 -10   1        9.18       69.36     39.67 o 
  -8  -9   1       89.92      105.83     47.67 o 
  -7  -9   1        0.42      -49.04     34.40 o 
  -6  -9   1      575.83      605.97     60.65 o 
  -5  -9   1      117.66      135.43     30.21 o 
  -4  -9   1       50.79       56.50     31.99 o 
  -3  -9   1       57.69       65.01     40.07 o 
  -2  -9   1      446.80      427.11     53.71 o 
  -1  -9   1      551.33      633.33     64.14 o 
   0  -9   1        3.17       -4.56     18.21 o 
   1  -9   1       53.75       77.64     23.07 o 
   2  -9   1      183.52      181.58     32.95 o 
   3  -9   1      170.79      143.95     52.16 o 
   4  -9   1      154.66      216.30     45.87 o 
   5  -9   1        4.36       -2.66     26.53 o 
   6  -9   1      180.28      194.38     67.08 o 
   7  -9   1       31.07       24.97     34.48 o 
   8  -9   1      381.15      333.90     59.86 o 
  -9  -8   1        7.49       44.38     36.45 o 
  -8  -8   1      156.25      153.44     43.21 o 
  -7  -8   1      358.57      328.16     59.63 o 
  -6  -8   1      536.08      651.40     63.29 o 
  -5  -8   1        4.79       37.61     20.54 o 
  -4  -8   1      954.67      963.96     79.36 o 
  -3  -8   1        4.35       16.51     17.97 o 
  -2  -8   1      629.32      635.41     62.60 o 
  -1  -8   1      397.59      350.53     45.04 o 
   0  -8   1      754.11      754.73     65.89 o 
   1  -8   1      413.93      434.70     48.20 o 
   2  -8   1       22.60       58.85     18.51 o 
   3  -8   1       45.57       50.31     16.33 o 
   4  -8   1      622.11      577.64     77.23 o 
   5  -8   1       12.51       66.70     21.28 o 
   6  -8   1        5.36        6.37     20.78 o 
   7  -8   1       15.36        1.38     22.82 o 
   8  -8   1       51.83       39.50     32.27 o 
   9  -8   1      257.03      257.23     43.72 o 
 -10  -7   1       46.31       45.78     37.66 o 
  -9  -7   1      334.29      331.85     75.68 o 
  -8  -7   1      101.30       63.13     33.60 o 
  -7  -7   1       54.90       86.95     38.94 o 
  -6  -7   1      481.15      532.31     57.04 o 
  -5  -7   1       92.77      106.75     25.16 o 
  -4  -7   1       12.96        0.96     15.10 o 
  -3  -7   1      736.53      715.62     63.98 o 
  -2  -7   1      406.14      486.26     51.03 o 
  -1  -7   1      368.22      362.13     41.69 o 
   0  -7   1        8.71       16.17     15.20 o 
   1  -7   1      965.83      887.27     67.04 o 
   2  -7   1      337.93      377.96     32.29 o 
   3  -7   1      430.13      467.75     37.15 o 
   4  -7   1        6.38        6.66     16.51 o 
   5  -7   1      407.42      392.14     46.69 o 
   6  -7   1      478.60      542.45     81.26 o 
   7  -7   1       16.27       73.06     23.53 o 
   8  -7   1       73.97       78.39     48.24 o 
   9  -7   1       73.13      116.84     30.57 o 
  10  -7   1       15.77       38.59     44.59 o 
 -10  -6   1        0.68       93.19     38.73 o 
  -9  -6   1       31.67      -24.85     37.25 o 
  -8  -6   1       52.28      117.88     38.06 o 
  -7  -6   1       14.41       48.26     24.58 o 
  -6  -6   1      412.79      391.53     45.90 o 
  -5  -6   1        0.03       17.47     19.21 o 
  -4  -6   1       76.70       57.45     18.70 o 
  -3  -6   1     4372.01     4437.67    132.82 o 
  -2  -6   1     3086.58     2998.62    123.59 o 
  -1  -6   1      531.66      651.89     53.89 o 
   0  -6   1        0.11       24.23     12.41 o 
   1  -6   1     1006.48     1156.19     52.88 o 
   2  -6   1      518.89      489.35     40.25 o 
   3  -6   1       24.05       29.41     16.74 o 
   4  -6   1        2.67       -0.44     11.76 o 
   5  -6   1       58.89       96.58     20.43 o 
   6  -6   1        2.75       -4.06     17.18 o 
   7  -6   1      920.80      813.95     75.57 o 
   8  -6   1      341.97      395.15     52.15 o 
   9  -6   1      257.10      321.53     43.35 o 
  10  -6   1      143.40      200.32     49.05 o 
 -11  -5   1      276.34      310.46     81.29 o 
 -10  -5   1       28.40       37.91     35.37 o 
  -9  -5   1      149.31      200.29     44.36 o 
  -8  -5   1       17.35       37.45     21.11 o 
  -7  -5   1       11.97       45.14     23.05 o 
  -6  -5   1      109.05      171.10     24.35 o 
  -5  -5   1       39.60       36.34     13.46 o 
  -4  -5   1      426.66      434.18     32.75 o 
  -3  -5   1        0.18       75.89     16.67 o 
  -2  -5   1       49.88      115.60     31.08 o 
  -1  -5   1      913.37     1032.88     63.63 o 
   0  -5   1        0.00      -13.70      9.13 o 
   1  -5   1     1104.55     1105.61     49.26 o 
   2  -5   1     7506.63     8184.64    149.07 o 
   3  -5   1      200.54      213.20     21.64 o 
   4  -5   1      818.49      906.74     47.67 o 
   5  -5   1        3.75       27.31     15.30 o 
   6  -5   1     1409.81     1354.50     91.67 o 
   7  -5   1      116.91       99.69     21.31 o 
   8  -5   1       13.02       29.80     22.52 o 
   9  -5   1       11.63       24.51     41.57 o 
  10  -5   1       80.97       81.01     80.42 o 
  11  -5   1        0.11        5.73     58.71 o 
 -11  -4   1        3.56      127.40     38.97 o 
 -10  -4   1       48.30      150.38     44.83 o 
  -9  -4   1      155.70      144.87     29.19 o 
  -8  -4   1      342.73      324.01     41.57 o 
  -7  -4   1      187.50      235.32     29.55 o 
  -6  -4   1      174.57      189.84     29.91 o 
  -5  -4   1       59.70      109.54     16.45 o 
  -4  -4   1       55.98       82.12     13.41 o 
  -3  -4   1     3735.62     3654.37     92.03 o 
  -2  -4   1     1237.45     1209.02     69.03 o 
  -1  -4   1       62.59      136.54     18.83 o 
   0  -4   1      289.43      360.20     33.06 o 
   1  -4   1       72.72      122.70     14.17 o 
   2  -4   1       40.15       50.90     10.15 o 
   3  -4   1      159.59      386.37     37.03 o 
   4  -4   1     2044.84     1922.23     64.82 o 
   5  -4   1      215.44      246.54     19.82 o 
   6  -4   1      788.07      762.25     64.74 o 
   7  -4   1      658.44      579.96     57.55 o 
   8  -4   1      251.96      214.02     34.75 o 
   9  -4   1       22.99        9.13     30.94 o 
  10  -4   1      932.08      856.40    144.10 o 
  11  -4   1      143.82      110.47     38.11 o 
 -11  -3   1      103.57      141.64     45.30 o 
 -10  -3   1        4.03       28.56     38.28 o 
  -9  -3   1       21.07       27.53     27.21 o 
  -8  -3   1       39.45       63.12     34.38 o 
  -7  -3   1       46.51       87.42     19.19 o 
  -6  -3   1      133.24      198.98     24.56 o 
  -5  -3   1      909.37      903.14     50.90 o 
  -4  -3   1       68.39       88.02     18.43 o 
  -3  -3   1     3730.56     3516.74     86.29 o 
  -2  -3   1     3914.53     3837.14     78.97 o 
  -1  -3   1       33.78       51.80     12.25 o 
   0  -3   1      132.70      191.07     20.22 o 
   1  -3   1      760.11      717.20     33.15 o 
   2  -3   1      445.50      420.86     25.54 o 
   3  -3   1       95.43      257.58     27.43 o 
   4  -3   1      603.49      596.65     33.01 o 
   5  -3   1      491.11      502.60     31.54 o 
   6  -3   1      602.27      593.47     53.44 o 
   7  -3   1       62.24       72.38     18.24 o 
   8  -3   1      206.90      232.96     33.88 o 
   9  -3   1       74.81       60.16     33.28 o 
  10  -3   1        7.30       11.94     42.38 o 
  11  -3   1      254.35      252.27     50.36 o 
 -12  -2   1       19.52       73.26     38.70 o 
 -11  -2   1      185.23      143.46     49.88 o 
 -10  -2   1        0.04       23.86     29.82 o 
  -9  -2   1        5.14        6.89     29.09 o 
  -8  -2   1      813.80      799.77     68.91 o 
  -7  -2   1       17.80       32.34     20.90 o 
  -6  -2   1      586.85      649.62     44.99 o 
  -5  -2   1        1.93       23.17     25.67 o 
  -4  -2   1      184.83      299.09     25.63 o 
  -3  -2   1      695.74      706.74     35.95 o 
  -2  -2   1     5941.21     5901.15     92.63 o 
  -1  -2   1     2623.72     3048.47     86.28 o 
   0  -2   1        0.04      -13.57      9.05 o 
   1  -2   1     2765.98     2945.69     58.25 o 
   2  -2   1     9121.83     9263.92    110.03 o 
   3  -2   1      700.29      769.41     34.06 o 
   4  -2   1      162.34      231.08     19.51 o 
   5  -2   1       55.72      101.83     15.45 o 
   6  -2   1      489.85      552.43     35.09 o 
   7  -2   1       25.49       34.75     15.47 o 
   8  -2   1     1278.87     1283.32     87.51 o 
   9  -2   1        0.47      -19.63     52.56 o 
  10  -2   1        0.05      -14.07     80.26 o 
  11  -2   1      199.13      163.70     52.80 o 
  12  -2   1        0.98       64.07     36.02 o 
 -12  -1   1        0.06       47.08     63.61 o 
 -11  -1   1       44.93       79.97     53.66 o 
 -10  -1   1       52.55       53.37     30.00 o 
  -9  -1   1     1160.54      991.56    106.67 o 
  -8  -1   1        9.10        8.72     13.72 o 
  -7  -1   1       83.62       86.99     16.90 o 
  -6  -1   1      294.93      378.46     32.55 o 
  -5  -1   1     6304.50     6104.51    129.66 o 
  -4  -1   1     1213.12     1157.82     50.08 o 
  -3  -1   1      878.38      904.79     39.96 o 
  -2  -1   1    89806.22    92419.55   1078.73 o 
  -1  -1   1    14251.51    14441.94    109.74 o 
   0  -1   1        0.96        5.55      6.13 o 
   1  -1   1     7370.77     7424.89     75.41 o 
   2  -1   1    11987.32    11813.53    132.76 o 
   3  -1   1    12128.12    12043.34    134.28 o 
   4  -1   1     1763.80     1877.95     59.56 o 
   5  -1   1     3480.83     3214.61     87.60 o 
   6  -1   1      544.10      547.70     38.91 o 
   7  -1   1      561.57      560.88     39.22 o 
   8  -1   1      288.56      317.47     37.54 o 
   9  -1   1     2613.83     2564.20    181.31 o 
  10  -1   1      123.86      102.40     49.32 o 
  11  -1   1       22.44       19.88     61.00 o 
  12  -1   1        4.46       33.96    100.46 o 
 -12   0   1        0.23      -35.02     35.29 o 
 -11   0   1      219.63      266.29     54.36 o 
 -10   0   1        0.22      -17.20     42.14 o 
  -9   0   1      285.80      233.35     47.50 o 
  -8   0   1        1.13       -6.88     19.81 o 
  -7   0   1       91.61      113.82     20.98 o 
  -6   0   1        0.02        8.82     15.21 o 
  -5   0   1     1122.83      977.17     48.24 o 
  -4   0   1        2.73        7.52     11.37 o 
  -3   0   1     5310.74     5172.47     89.49 o 
  -2   0   1       32.47       30.13      8.98 o 
  -1   0   1      596.23      578.00     26.15 o 
   1   0   1     4193.41     4197.53     60.90 o 
   2   0   1       30.11        6.34     10.22 o 
   3   0   1    11490.44    11259.68    131.08 o 
   4   0   1       22.47       40.15     10.82 o 
   5   0   1     3512.56     3364.75     91.33 o 
   6   0   1        0.18       -3.29      9.00 o 
   7   0   1      104.08       85.59     14.39 o 
   8   0   1        5.63        3.24     48.38 o 
   9   0   1     1554.67     1409.04    131.75 o 
  10   0   1        0.02       27.44     40.48 o 
  11   0   1       18.99      -39.17     54.77 o 
  12   0   1        0.16       15.47     33.07 o 
 -12   1   1        7.46       15.75     37.04 o 
 -11   1   1       10.35       23.49     31.88 o 
 -10   1   1        4.72      -21.06     28.93 o 
  -9   1   1       23.13      -10.56     29.59 o 
  -8   1   1        3.03        1.97     15.05 o 
  -7   1   1       44.11       34.77     18.93 o 
  -6   1   1      334.77      357.86     28.48 o 
  -5   1   1     1767.34     1654.22     61.08 o 
  -4   1   1      454.26      451.96     27.39 o 
  -3   1   1     8885.31     8994.65    110.81 o 
  -2   1   1    82823.84    87500.10    526.47 o 
  -1   1   1     7178.44     7371.14     95.18 o 
   0   1   1       12.13       15.78      4.48 o 
   1   1   1      299.56      303.47     13.57 o 
   2   1   1     9728.64     9937.69    108.67 o 
   3   1   1    22734.07    22181.58    264.02 o 
   4   1   1      701.58      744.76     39.72 o 
   5   1   1      227.26      214.43     28.02 o 
   6   1   1      254.53      237.72     26.49 o 
   7   1   1      102.67      116.83     24.19 o 
   8   1   1        0.59       39.80     26.30 o 
   9   1   1     2514.21     2291.88    168.23 o 
  10   1   1      225.06      239.39     50.21 o 
  11   1   1        0.32      -27.21     31.41 o 
  12   1   1       38.48        5.10     79.55 o 
 -12   2   1        2.08       -4.09     78.37 o 
 -11   2   1       91.55       81.06     42.68 o 
 -10   2   1     1866.24     1699.01    171.72 o 
  -9   2   1      698.66      681.92     93.09 o 
  -8   2   1        4.24        7.73     17.47 o 
  -7   2   1       15.38       17.13     22.90 o 
  -6   2   1     1584.10     1593.56     61.92 o 
  -5   2   1      325.94      314.75     23.06 o 
  -4   2   1       15.87       32.78      7.76 o 
  -3   2   1      424.74      441.86     21.68 o 
  -2   2   1     9745.61     9921.49    108.49 o 
  -1   2   1    13733.88    13904.28    127.94 o 
   0   2   1    18550.62    20394.88    368.07 o 
   1   2   1    16451.06    16685.23    140.92 o 
   2   2   1    31757.44    33506.72    235.10 o 
   3   2   1     4788.95     4669.93     93.20 o 
   4   2   1      297.70      330.84     26.88 o 
   5   2   1      484.04      579.27     39.34 o 
   6   2   1     1240.99     1309.88     64.98 o 
   7   2   1     1219.09     1177.34     65.36 o 
   8   2   1      310.74      326.44     43.64 o 
   9   2   1      452.46      374.55     45.76 o 
  10   2   1       29.63       74.34     52.72 o 
  11   2   1        5.22       83.48     35.36 o 
 -11   3   1      110.78       80.86     80.02 o 
 -10   3   1       12.11       66.83     30.89 o 
  -9   3   1        0.44        7.74     20.07 o 
  -8   3   1      113.28      105.57     22.35 o 
  -7   3   1      117.25      107.80     23.99 o 
  -6   3   1     1963.54     1810.46     98.42 o 
  -5   3   1     2233.88     2077.00     59.67 o 
  -4   3   1     1400.57     1383.54     45.38 o 
  -3   3   1       91.57      187.18     34.27 o 
  -2   3   1     4077.80     4012.50     81.96 o 
  -1   3   1      161.73      165.41     15.34 o 
   0   3   1      115.25      116.64     15.67 o 
   1   3   1     3117.47     3318.66    103.27 o 
   2   3   1     6993.41     7086.67    109.07 o 
   3   3   1      545.69      532.05     32.30 o 
   4   3   1     1445.40     1496.39     60.79 o 
   5   3   1      509.80      544.47     38.50 o 
   6   3   1     3945.54     3861.53    117.36 o 
   7   3   1       42.91       87.19     18.29 o 
   8   3   1     1369.30     1307.68     93.51 o 
   9   3   1       10.08       31.58     22.83 o 
  10   3   1       16.85       -2.89     31.09 o 
  11   3   1      159.48      145.74     37.26 o 
 -11   4   1       21.52      -12.09     31.58 o 
 -10   4   1      407.77      449.99     76.95 o 
  -9   4   1       23.83       50.19     23.46 o 
  -8   4   1        5.15       29.83     19.82 o 
  -7   4   1       26.64       66.36     33.01 o 
  -6   4   1       21.89       29.72     25.58 o 
  -5   4   1      147.29      183.91     26.40 o 
  -4   4   1     2233.84     2058.41     62.72 o 
  -3   4   1     3595.95     3617.17     87.76 o 
  -2   4   1      299.37      295.92     23.32 o 
  -1   4   1      406.27      414.78     27.05 o 
   0   4   1     2458.91     2267.95     86.24 o 
   1   4   1      105.14      141.62     20.71 o 
   2   4   1     6918.25     7192.35    111.65 o 
   3   4   1      233.12      219.87     20.51 o 
   4   4   1     4289.24     4250.14    109.87 o 
   5   4   1      139.01      195.11     24.99 o 
   6   4   1     1174.72     1123.02     62.67 o 
   7   4   1      109.84      110.60     24.93 o 
   8   4   1        2.18       21.30     20.84 o 
   9   4   1       39.26       12.06     24.39 o 
  10   4   1      112.60      140.63     28.80 o 
  11   4   1      110.27       77.82     38.61 o 
 -11   5   1       62.47       99.06    103.70 o 
 -10   5   1        7.78       22.26     34.20 o 
  -9   5   1       10.69       28.03     20.68 o 
  -8   5   1      161.58      166.42     32.11 o 
  -7   5   1     1104.49      999.80     83.58 o 
  -6   5   1     1643.11     1501.12    101.13 o 
  -5   5   1       14.07       44.38     17.55 o 
  -4   5   1       26.37       49.46     11.85 o 
  -3   5   1      379.37      348.18     28.66 o 
  -2   5   1        1.35        6.67     11.16 o 
  -1   5   1     1371.73     1366.80     54.47 o 
   0   5   1       14.64       38.58     12.17 o 
   1   5   1       41.30       34.69     12.22 o 
   2   5   1        0.79       20.28     16.31 o 
   3   5   1      726.95      645.95     36.90 o 
   4   5   1       22.63       28.22     15.76 o 
   5   5   1      446.10      423.41     34.02 o 
   6   5   1       74.74       76.80     17.55 o 
   7   5   1      236.42      321.70     40.35 o 
   8   5   1      179.86      124.44     41.23 o 
   9   5   1      159.27      175.84     46.59 o 
  10   5   1      140.93      226.74     45.10 o 
  11   5   1        0.21       19.26     57.77 o 
 -10   6   1        1.88      -22.20     50.11 o 
  -9   6   1        0.05       -2.25     23.40 o 
  -8   6   1       36.32       39.98     25.49 o 
  -7   6   1      409.68      425.37     51.42 o 
  -6   6   1        0.66       21.48     16.63 o 
  -5   6   1      319.50      289.01     69.27 o 
  -4   6   1       28.68       53.58     15.85 o 
  -3   6   1     1787.40     1739.99     73.15 o 
  -2   6   1     3779.47     3884.26    109.30 o 
  -1   6   1       29.72       20.98      9.03 o 
   0   6   1        0.58       -2.73     11.49 o 
   1   6   1      385.53      347.21     38.22 o 
   2   6   1      204.16      229.88     31.76 o 
   3   6   1      314.32      323.74     39.31 o 
   4   6   1      366.52      398.47     44.68 o 
   5   6   1      716.48      732.49     63.37 o 
   6   6   1      338.34      316.99     41.30 o 
   7   6   1       32.94       17.58     52.80 o 
   8   6   1      131.06      263.05     49.48 o 
   9   6   1        5.70       79.45     33.75 o 
  10   6   1       25.79       84.05     40.88 o 
 -10   7   1       60.11       51.62     38.33 o 
  -9   7   1      167.59      135.35     51.55 o 
  -8   7   1       12.83        8.45     29.11 o 
  -7   7   1        1.52      -17.47     31.22 o 
  -6   7   1      355.62      380.54     50.85 o 
  -5   7   1       85.12       63.79     19.57 o 
  -4   7   1      118.33      120.52     25.35 o 
  -3   7   1      304.34      296.31     28.01 o 
  -2   7   1      140.50      183.57     25.97 o 
  -1   7   1      409.94      378.95     41.83 o 
   0   7   1      138.00      170.73     26.26 o 
   1   7   1       61.88      106.13     21.07 o 
   2   7   1        2.21        9.85     14.79 o 
   3   7   1      280.39      299.77     40.07 o 
   4   7   1      100.46      131.73     24.15 o 
   5   7   1      514.32      492.34     54.03 o 
   6   7   1      839.99      843.42     73.80 o 
   7   7   1      137.53      153.31     43.30 o 
   8   7   1       30.27       47.99     33.95 o 
   9   7   1      371.99      458.97     69.00 o 
  10   7   1        3.38       28.81    120.11 o 
  -9   8   1      174.98      214.06     39.81 o 
  -8   8   1      298.91      243.72     38.59 o 
  -7   8   1      342.03      278.30     43.07 o 
  -6   8   1      151.86      179.32     45.20 o 
  -5   8   1       39.45       31.14     46.56 o 
  -4   8   1       29.16       25.98     23.64 o 
  -3   8   1       73.74       66.07     25.47 o 
  -2   8   1      577.45      655.25     60.47 o 
  -1   8   1     1027.47      947.27     75.06 o 
   0   8   1       89.08       87.62     22.74 o 
   1   8   1      955.80      946.02     76.68 o 
   2   8   1       82.30       85.82     30.33 o 
   3   8   1       18.50       98.33     23.51 o 
   4   8   1        6.12       30.27     21.08 o 
   5   8   1       33.37       43.83     21.36 o 
   6   8   1       70.61       97.56     24.60 o 
   7   8   1      321.05      357.00     67.04 o 
   8   8   1        1.70       47.23     35.95 o 
   9   8   1        2.21       51.30     36.76 o 
  -8   9   1        0.37       40.93     34.97 o 
  -7   9   1        4.10      119.41     41.67 o 
  -6   9   1      112.84      182.92     58.32 o 
  -5   9   1       44.66       34.83     28.07 o 
  -4   9   1       44.38      -10.19     22.15 o 
  -3   9   1       12.81       38.76     24.62 o 
  -2   9   1      332.97      383.45     45.96 o 
  -1   9   1      324.06      386.53     44.42 o 
   0   9   1        1.87       43.49     20.42 o 
   1   9   1        6.45       40.73     19.99 o 
   2   9   1      431.55      451.70     55.87 o 
   3   9   1      458.89      508.00     58.60 o 
   4   9   1       63.10       52.05     38.27 o 
   5   9   1        5.33        2.43     22.42 o 
   6   9   1      417.27      426.12     69.55 o 
   7   9   1       15.81       24.09     57.22 o 
   8   9   1       56.83        8.53     65.58 o 
  -7  10   1       20.29        2.92     35.77 o 
  -6  10   1       35.98       65.54     35.25 o 
  -5  10   1      171.84      178.18     62.66 o 
  -4  10   1        2.45      -44.04     29.36 o 
  -3  10   1       64.14       95.43     33.96 o 
  -2  10   1      106.56      111.03     33.38 o 
  -1  10   1       22.52       41.62     34.55 o 
   0  10   1       16.18      -10.00     23.90 o 
   1  10   1      196.67      195.33     36.05 o 
   2  10   1      190.94      196.76     35.52 o 
   3  10   1      147.46      220.07     36.39 o 
   4  10   1        9.22       -2.19     22.85 o 
   5  10   1       14.72       32.50     34.26 o 
   6  10   1       43.05       24.10     32.67 o 
   7  10   1       14.03       16.49    119.64 o 
  -6  11   1        0.83        0.34     37.05 o 
  -5  11   1        7.99      -26.16     33.44 o 
  -4  11   1      171.54      202.64     49.70 o 
  -3  11   1       73.31       63.58     32.88 o 
  -2  11   1      309.16      335.24    118.85 o 
  -1  11   1       61.90       75.42     25.84 o 
   0  11   1        8.34       19.93     23.61 o 
   1  11   1      135.50      173.89     30.09 o 
   2  11   1      308.92      320.82     48.06 o 
   3  11   1        0.04       -0.05     42.70 o 
   4  11   1       13.29      -33.88     27.21 o 
   5  11   1       68.34      149.13     31.81 o 
   6  11   1       12.70       37.98     42.22 o 
  -5  12   1       32.90      -57.94     38.63 o 
  -4  12   1       12.53      126.38     78.92 o 
  -3  12   1      237.42      245.24     46.19 o 
  -2  12   1       23.18      -12.85     32.27 o 
  -1  12   1      143.15      109.42     37.34 o 
   0  12   1       78.25       47.35     27.84 o 
   1  12   1      346.34      293.15     46.02 o 
   2  12   1       86.21       83.30     30.91 o 
   3  12   1       44.90       17.84     26.62 o 
   4  12   1        8.60       31.62     29.04 o 
  -1  13   1       22.36       45.73     61.79 o 
   0  13   1        2.61      -29.76     33.31 o 
  -1 -13   2        0.76       -8.60     30.27 o 
   0 -13   2       14.42       43.54     26.85 o 
   1 -13   2        0.00       71.25     32.33 o 
   2 -13   2       45.50       45.25     36.99 o 
  -4 -12   2       13.94       40.74     35.93 o 
  -3 -12   2       75.03      143.10     51.51 o 
  -2 -12   2        0.34      -25.32     36.25 o 
  -1 -12   2        1.61       34.74     25.35 o 
   0 -12   2       63.45       41.73     24.70 o 
   1 -12   2        0.83       -0.58     30.69 o 
   2 -12   2       22.41      -42.46     30.13 o 
   3 -12   2       36.57       12.42     75.76 o 
   4 -12   2       10.48      -15.05     43.72 o 
   5 -12   2        3.33       28.06     36.74 o 
  -6 -11   2        0.14       57.17     43.46 o 
  -5 -11   2        2.33       41.26     27.48 o 
  -4 -11   2        0.01        9.94     45.79 o 
  -3 -11   2       53.86       17.12     29.74 o 
  -2 -11   2       99.90      101.64     35.01 o 
  -1 -11   2      110.24      109.63     27.57 o 
   0 -11   2        5.74       14.82     21.23 o 
   1 -11   2       50.71       98.96     26.00 o 
   2 -11   2       49.03       40.78     27.42 o 
   3 -11   2       48.34       45.29     32.95 o 
   4 -11   2       86.86      185.85     37.03 o 
   5 -11   2       13.60       -1.32     32.64 o 
   6 -11   2        0.03       29.92     43.48 o 
  -7 -10   2      510.20      469.22     76.89 o 
  -6 -10   2        2.55       34.98     25.59 o 
  -5 -10   2        3.44       16.08     28.38 o 
  -4 -10   2      278.85      311.36     45.85 o 
  -3 -10   2        4.31       21.71     25.19 o 
  -2 -10   2      446.05      404.71     53.23 o 
  -1 -10   2       22.21       41.17     21.78 o 
   0 -10   2       92.47       56.19     29.76 o 
   1 -10   2        4.95       36.46     31.73 o 
   2 -10   2      344.62      376.65     54.92 o 
   3 -10   2      148.48      161.82     38.28 o 
   4 -10   2      138.97      178.88     40.40 o 
   5 -10   2        0.01      -14.65     31.34 o 
   6 -10   2      287.34      309.10     54.90 o 
   7 -10   2      212.67      252.82     52.97 o 
  -8  -9   2        7.24        6.90     35.21 o 
  -7  -9   2       71.35      134.44     47.19 o 
  -6  -9   2       90.64       93.55     27.96 o 
  -5  -9   2      350.13      396.03     52.15 o 
  -4  -9   2        0.22      105.23     44.67 o 
  -3  -9   2      398.68      425.20     52.99 o 
  -2  -9   2      260.28      308.60     43.67 o 
  -1  -9   2      296.66      350.04     45.46 o 
   0  -9   2        0.30        3.06     16.71 o 
   1  -9   2       39.30      107.03     23.77 o 
   2  -9   2      142.82      181.84     36.83 o 
   3  -9   2       35.95       91.95     43.01 o 
   4  -9   2      105.58      110.36     33.22 o 
   5  -9   2        1.37        1.37     26.84 o 
   6  -9   2       10.82       22.21     28.49 o 
   7  -9   2        0.85        5.32     31.30 o 
   8  -9   2       34.62       85.20     34.32 o 
  -9  -8   2        9.86       19.81     32.22 o 
  -8  -8   2       30.70       93.18     36.22 o 
  -7  -8   2      307.47      309.07     58.36 o 
  -6  -8   2      140.93      170.86     50.17 o 
  -5  -8   2       10.49        8.25     29.88 o 
  -4  -8   2       51.63       55.13     28.54 o 
  -3  -8   2        0.24       32.59     20.36 o 
  -2  -8   2      109.88       99.92     22.78 o 
  -1  -8   2       10.12       87.84     20.58 o 
   0  -8   2      762.45      809.65     69.65 o 
   1  -8   2      119.50      121.32     23.77 o 
   2  -8   2        3.95       39.77     16.68 o 
   3  -8   2      528.07      517.77     50.54 o 
   4  -8   2      970.68     1193.29    115.51 o 
   5  -8   2      210.83      194.43     31.70 o 
   6  -8   2        6.56       53.38     23.39 o 
   7  -8   2      274.35      228.73     36.97 o 
   8  -8   2      186.16      218.42     38.25 o 
   9  -8   2        4.39       16.37     37.77 o 
 -10  -7   2       60.20       33.54     35.78 o 
  -9  -7   2       13.51       63.33     99.44 o 
  -8  -7   2       52.09       92.22     43.64 o 
  -7  -7   2        0.10       46.07     23.04 o 
  -6  -7   2       50.93       74.77     23.24 o 
  -5  -7   2        9.53        1.75     31.25 o 
  -4  -7   2       62.41       78.35     19.60 o 
  -3  -7   2        0.14       23.09     18.61 o 
  -2  -7   2     2202.53     2143.59    112.27 o 
  -1  -7   2      263.98      370.76     43.30 o 
   0  -7   2       13.03       -6.84     21.52 o 
   1  -7   2      135.62      239.23     32.26 o 
   2  -7   2      385.39      384.17     32.74 o 
   3  -7   2       15.45       14.89     18.84 o 
   4  -7   2       25.40       24.63     15.24 o 
   5  -7   2       60.71       84.46     19.97 o 
   6  -7   2      545.40      538.13     59.88 o 
   7  -7   2      122.13      138.80     28.61 o 
   8  -7   2      369.24      351.36     46.94 o 
   9  -7   2       42.07       67.05     43.05 o 
  10  -7   2       47.15       -8.55     37.41 o 
 -10  -6   2      195.75      148.48     47.31 o 
  -9  -6   2        0.94        2.88     41.75 o 
  -8  -6   2       72.64       32.54     34.09 o 
  -7  -6   2       16.41       10.82     31.07 o 
  -6  -6   2      204.18      259.63     36.22 o 
  -5  -6   2        0.02      -18.30     14.13 o 
  -4  -6   2     1767.67     1752.79     98.15 o 
  -3  -6   2      144.06      175.92     33.32 o 
  -2  -6   2       75.86      118.96     25.57 o 
  -1  -6   2      159.93      204.68     28.91 o 
   0  -6   2      305.24      453.06     43.79 o 
   1  -6   2      237.19      221.43     21.32 o 
   2  -6   2     3197.92     3182.11     98.63 o 
   3  -6   2       70.82       73.36     13.26 o 
   4  -6   2       96.37       84.52     13.50 o 
   5  -6   2      640.25      589.91     57.47 o 
   6  -6   2      406.23      331.75     44.91 o 
   7  -6   2        0.41       56.73     19.85 o 
   8  -6   2       85.02      122.32     29.52 o 
   9  -6   2       10.11       52.75     35.61 o 
  10  -6   2       13.16      123.32     37.96 o 
 -11  -5   2       41.80      193.19     65.34 o 
 -10  -5   2       14.20       67.80     35.46 o 
  -9  -5   2      448.51      425.50     66.23 o 
  -8  -5   2        7.89       53.67     28.57 o 
  -7  -5   2      402.92      334.71     34.81 o 
  -6  -5   2     1954.85     1835.30     83.96 o 
  -5  -5   2     1106.22     1023.00     61.67 o 
  -4  -5   2        2.68       -1.29     10.98 o 
  -3  -5   2      941.11      968.85     50.48 o 
  -2  -5   2     4621.68     4697.45    141.94 o 
  -1  -5   2     2144.84     2143.98     93.51 o 
   0  -5   2       80.61       87.31      9.72 o 
   1  -5   2        4.77      115.71     15.65 o 
   2  -5   2      420.09      455.98     33.06 o 
   3  -5   2        0.12       16.53      8.15 o 
   4  -5   2      313.90      355.07     27.02 o 
   5  -5   2      795.61      799.56     65.16 o 
   6  -5   2     1960.70     1921.93    110.83 o 
   7  -5   2        2.04        3.70     17.24 o 
   8  -5   2       19.73       34.35     20.44 o 
   9  -5   2      623.08      513.96     88.62 o 
  10  -5   2       78.99       79.42     36.22 o 
  11  -5   2      118.42      149.47     46.82 o 
 -11  -4   2        0.03      100.76     63.53 o 
 -10  -4   2       39.97      124.64     35.10 o 
  -9  -4   2      135.99      186.18     29.54 o 
  -8  -4   2       19.29       57.62     23.03 o 
  -7  -4   2       17.36       59.57     18.74 o 
  -6  -4   2      955.72      964.08     58.60 o 
  -5  -4   2      925.32      954.86     54.64 o 
  -4  -4   2      508.92      436.99     32.85 o 
  -3  -4   2     6030.09     6266.38    120.87 o 
  -2  -4   2     1984.70     2006.68     56.54 o 
  -1  -4   2     4222.10     3630.96    108.75 o 
   0  -4   2    50777.91    55234.23    335.28 o 
   1  -4   2     3807.24     3594.55     84.36 o 
   2  -4   2     2145.85     2131.83     68.37 o 
   3  -4   2     4428.59     4670.06    104.73 o 
   4  -4   2      363.42      301.29     23.69 o 
   5  -4   2     1184.21     1219.05     54.35 o 
   6  -4   2      837.66      779.33     66.20 o 
   7  -4   2       18.02       25.82     18.04 o 
   8  -4   2       72.73      120.72     22.08 o 
   9  -4   2       73.90       94.08     33.85 o 
  10  -4   2        1.67       73.00     30.85 o 
  11  -4   2        0.91       33.32     35.13 o 
 -11  -3   2      105.30      112.51     38.28 o 
 -10  -3   2       69.46       33.78     32.05 o 
  -9  -3   2     1376.96     1414.58     99.60 o 
  -8  -3   2      121.07      158.03     33.88 o 
  -7  -3   2     1712.04     1607.37     80.15 o 
  -6  -3   2      190.47      198.82     24.45 o 
  -5  -3   2        7.81       25.67     11.36 o 
  -4  -3   2     3344.05     3363.56     93.06 o 
  -3  -3   2     5767.45     5724.47    110.99 o 
  -2  -3   2        1.43        5.40      6.15 o 
  -1  -3   2       24.80       35.34     13.77 o 
   0  -3   2        0.80       17.00      7.95 o 
   1  -3   2      905.15      887.59     37.12 o 
   2  -3   2      530.56      547.40     30.07 o 
   3  -3   2     5424.76     5300.76    100.63 o 
   4  -3   2     1781.81     1725.31     59.85 o 
   5  -3   2       22.46       60.37     12.38 o 
   6  -3   2       57.83       46.77     16.55 o 
   7  -3   2      150.41      164.33     28.10 o 
   8  -3   2      439.27      371.04     44.06 o 
   9  -3   2      116.85       65.87     33.17 o 
  10  -3   2       26.56       64.28     33.21 o 
  11  -3   2       34.41       62.59     81.84 o 
 -12  -2   2       43.91      149.92     59.50 o 
 -11  -2   2        3.44       69.91     32.73 o 
 -10  -2   2       27.96       71.84     35.51 o 
  -9  -2   2      262.41      245.45     51.16 o 
  -8  -2   2       74.25       44.01     21.30 o 
  -7  -2   2      987.37      919.66     58.06 o 
  -6  -2   2      959.12      913.58     54.35 o 
  -5  -2   2      188.90      175.44     21.55 o 
  -4  -2   2     4448.16     4447.87    102.56 o 
  -3  -2   2      853.59      853.65     39.66 o 
  -2  -2   2     9076.65     9722.88    119.04 o 
  -1  -2   2    26419.40    25966.47    177.48 o 
   0  -2   2     1514.28     1462.70     48.44 o 
   1  -2   2    12944.30    12531.23    122.43 o 
   2  -2   2      546.16      604.20     28.39 o 
   3  -2   2      334.88      341.83     23.04 o 
   4  -2   2     4863.76     4708.88     97.31 o 
   5  -2   2     2693.97     2754.41     81.08 o 
   6  -2   2     1436.04     1503.98     63.85 o 
   7  -2   2       27.76       43.02     17.45 o 
   8  -2   2      181.59      191.06     26.57 o 
   9  -2   2        1.65       16.31     25.03 o 
  10  -2   2       29.00       57.47     31.99 o 
  11  -2   2       21.87      -38.08     59.42 o 
 -12  -1   2      134.13      259.70     86.89 o 
 -11  -1   2       69.13       17.41     30.62 o 
 -10  -1   2      111.72      120.82     43.80 o 
  -9  -1   2      870.51      815.98     96.01 o 
  -8  -1   2        0.09       -3.53     16.49 o 
  -7  -1   2       97.45      103.61     17.17 o 
  -6  -1   2     2002.81     1913.20     76.95 o 
  -5  -1   2      347.99      392.88     31.79 o 
  -4  -1   2       43.23       56.40     12.48 o 
  -3  -1   2       50.95       98.87     22.97 o 
  -2  -1   2      177.37      244.66     47.44 o 
  -1  -1   2       29.90      137.32     20.52 o 
   0  -1   2        9.81       13.79      3.58 o 
   1  -1   2     1032.39     1056.52     27.94 o 
   2  -1   2      652.21      631.45     26.96 o 
   3  -1   2    12574.86    12959.89    141.82 o 
   4  -1   2     3334.66     3366.80     81.21 o 
   5  -1   2      132.91       83.98     13.39 o 
   6  -1   2      904.45      864.24     47.36 o 
   7  -1   2      146.85      152.45     19.81 o 
   8  -1   2     1552.87     1484.11    130.14 o 
   9  -1   2       17.35       61.46     60.69 o 
  10  -1   2      284.54      255.08     54.80 o 
  11  -1   2       18.90      -15.60     79.39 o 
  12  -1   2       35.65       11.76    107.56 o 
 -12   0   2        0.97      -12.31     48.77 o 
 -11   0   2        0.30      -13.57     31.92 o 
 -10   0   2        4.62      -13.89     24.54 o 
  -9   0   2        0.81      -34.10     25.15 o 
  -8   0   2     1010.05      942.58     71.65 o 
  -7   0   2        1.65       16.94     13.14 o 
  -6   0   2     1070.45     1033.38     54.00 o 
  -5   0   2        9.82       33.39     10.23 o 
  -4   0   2     2827.00     2866.53     75.97 o 
  -3   0   2      107.00      168.41     38.66 o 
  -2   0   2       55.12       60.27     10.03 o 
  -1   0   2        3.07       24.46      7.60 o 
   1   0   2        0.04       33.11     29.20 o 
   2   0   2    18263.94    18475.49    211.82 o 
   3   0   2       13.72       23.62     11.50 o 
   4   0   2    15979.67    15895.75    179.12 o 
   5   0   2       64.02       85.74     13.83 o 
   6   0   2      138.04      174.20     19.73 o 
   7   0   2        1.04       -4.44     15.95 o 
   8   0   2     5161.51     4895.76    237.68 o 
   9   0   2        0.60       41.92     29.01 o 
  10   0   2        3.19      -47.64     32.12 o 
  11   0   2        1.36        4.74     43.56 o 
  12   0   2       14.34       32.88     40.27 o 
 -12   1   2       72.14      109.14     34.05 o 
 -11   1   2        0.23       19.16     35.37 o 
 -10   1   2       98.38      168.57     64.87 o 
  -9   1   2      173.25      185.60     47.67 o 
  -8   1   2       55.15       34.67     22.15 o 
  -7   1   2       82.32       93.30     21.51 o 
  -6   1   2      199.53      231.91     21.79 o 
  -5   1   2       40.87       43.91      9.99 o 
  -4   1   2      232.87      223.29     18.58 o 
  -3   1   2     2496.82     2346.57     54.08 o 
  -2   1   2     1819.96     1778.15     58.37 o 
  -1   1   2      816.77      873.02     32.99 o 
   0   1   2        9.55      -16.07     10.72 o 
   1   1   2      878.46      935.52     27.07 o 
   2   1   2       28.67      111.71     16.48 o 
   3   1   2     8087.40     8018.02    116.53 o 
   4   1   2       74.83       83.72     19.71 o 
   5   1   2     7471.73     6980.14    135.67 o 
   6   1   2        4.33       17.52     14.67 o 
   7   1   2       59.94       68.46     18.71 o 
   8   1   2      385.25      422.55     48.78 o 
   9   1   2      200.99      273.69     78.92 o 
  10   1   2       41.68       56.52     32.74 o 
  11   1   2        8.74       10.26     46.40 o 
  12   1   2        3.19       79.71     37.88 o 
 -12   2   2       23.06       77.62     47.75 o 
 -11   2   2        4.31        0.09     29.27 o 
 -10   2   2       41.39       76.22     32.91 o 
  -9   2   2      168.77      174.03     33.24 o 
  -8   2   2      766.30      708.61     64.90 o 
  -7   2   2      510.07      485.63     49.22 o 
  -6   2   2      981.89      998.64     46.14 o 
  -5   2   2     1189.72     1130.32     44.75 o 
  -4   2   2     6659.64     6887.18    100.32 o 
  -3   2   2     1066.03     1044.47     54.87 o 
  -2   2   2      896.67      954.83     47.71 o 
  -1   2   2     1585.25     1731.42     44.47 o 
   0   2   2      950.55      931.29     40.09 o 
   1   2   2      347.98      458.38     22.78 o 
   2   2   2     4064.16     4328.89     80.76 o 
   3   2   2      390.13      467.20     28.51 o 
   4   2   2     3841.65     3716.86     91.67 o 
   5   2   2       37.91       66.36     13.08 o 
   6   2   2      241.66      261.45     27.71 o 
   7   2   2     1123.39     1059.12     60.59 o 
   8   2   2     2556.60     2352.41    127.27 o 
   9   2   2       64.66       73.43     28.94 o 
  10   2   2      412.54      358.61    100.54 o 
  11   2   2       16.14       -3.02     33.90 o 
 -11   3   2       30.67      -20.90     35.59 o 
 -10   3   2      606.42      556.30    126.27 o 
  -9   3   2      464.18      486.71     55.05 o 
  -8   3   2      115.73      102.10     23.52 o 
  -7   3   2       11.65       23.19     15.81 o 
  -6   3   2        0.54       19.98     13.65 o 
  -5   3   2       22.83       29.83     14.55 o 
  -4   3   2     2588.58     2686.28    105.52 o 
  -3   3   2     4976.56     4722.15     83.06 o 
  -2   3   2     1177.76     1305.38     45.82 o 
  -1   3   2    22899.53    23695.95    198.41 o 
   0   3   2       76.91       59.38     13.25 o 
   1   3   2    28702.09    29997.30    286.99 o 
   2   3   2     2566.18     2668.99     67.68 o 
   3   3   2     4369.57     4290.67     96.59 o 
   4   3   2      331.18      330.69     26.64 o 
   5   3   2     1805.72     1717.25     70.47 o 
   6   3   2       36.83       79.44     15.40 o 
   7   3   2       21.60       20.03     18.08 o 
   8   3   2      272.77      315.06     44.14 o 
   9   3   2        0.99       -6.69     27.95 o 
  10   3   2        8.68      -19.84     31.30 o 
  11   3   2        2.00      -57.34     54.45 o 
 -11   4   2      143.35       52.54    122.80 o 
 -10   4   2      586.03      613.09     90.68 o 
  -9   4   2      211.70      200.79     33.84 o 
  -8   4   2     1771.96     1743.72    112.88 o 
  -7   4   2     1039.71      958.01     78.14 o 
  -6   4   2      784.48      843.80     69.20 o 
  -5   4   2     2386.48     2318.61    112.06 o 
  -4   4   2     1293.93     1102.71     42.59 o 
  -3   4   2      146.30      208.85     17.24 o 
  -2   4   2     2021.33     1963.97     64.46 o 
  -1   4   2     1350.63     1392.57     51.03 o 
   0   4   2     3449.12     3248.95    103.75 o 
   1   4   2      367.61      425.25     36.13 o 
   2   4   2       68.91       90.45     15.13 o 
   3   4   2      354.43      354.23     27.69 o 
   4   4   2     3681.38     3942.01    106.71 o 
   5   4   2     1840.72     1799.10     75.70 o 
   6   4   2       57.85       70.66     18.39 o 
   7   4   2      719.82      656.58     62.41 o 
   8   4   2      299.21      300.49     40.02 o 
   9   4   2      158.36      109.11     28.80 o 
  10   4   2       53.32       92.45     29.28 o 
  11   4   2      207.70      327.98     71.50 o 
 -11   5   2       20.82      -49.52     33.01 o 
 -10   5   2        0.15        1.61     33.14 o 
  -9   5   2        7.91       -3.07     19.75 o 
  -8   5   2      102.84       73.88     25.84 o 
  -7   5   2      206.45      222.35     35.68 o 
  -6   5   2     1288.74     1268.37     89.92 o 
  -5   5   2      691.77      708.78     61.32 o 
  -4   5   2        7.45        7.85      8.49 o 
  -3   5   2     2013.69     1839.09     69.12 o 
  -2   5   2     4624.04     4680.69    111.43 o 
  -1   5   2       10.53        1.18     12.42 o 
   0   5   2      103.39       97.58     16.96 o 
   1   5   2       60.02       40.31     13.61 o 
   2   5   2     1502.60     1389.29     77.10 o 
   3   5   2     4586.94     4829.93    109.07 o 
   4   5   2      340.81      373.60     31.31 o 
   5   5   2      384.09      474.30     37.21 o 
   6   5   2       82.62      118.42     18.93 o 
   7   5   2      107.79      128.90     25.61 o 
   8   5   2      122.65      129.59     46.17 o 
   9   5   2       39.75       38.71     33.33 o 
  10   5   2       40.22      134.93     46.40 o 
  11   5   2       74.70      181.04     70.08 o 
 -10   6   2      269.90      238.17     96.20 o 
  -9   6   2       62.99       55.63     26.29 o 
  -8   6   2       23.40        7.31     21.18 o 
  -7   6   2       37.87       60.82     23.46 o 
  -6   6   2      375.10      349.02     45.98 o 
  -5   6   2        4.24        4.39     32.04 o 
  -4   6   2     1123.28     1106.94     67.22 o 
  -3   6   2       35.09      114.53     16.47 o 
  -2   6   2      426.93      397.17     32.06 o 
  -1   6   2       18.99       23.41     11.07 o 
   0   6   2      475.64      476.50     47.07 o 
   1   6   2      149.44      139.02     25.31 o 
   2   6   2     2021.97     2062.07    103.16 o 
   3   6   2      186.58      177.56     27.72 o 
   4   6   2     1302.28     1289.36     83.64 o 
   5   6   2       80.83      172.72     30.61 o 
   6   6   2       21.77       22.74     18.73 o 
   7   6   2       82.58       98.90     34.67 o 
   8   6   2      101.36      148.97     42.67 o 
   9   6   2       32.09       98.99     35.46 o 
  10   6   2        8.83        2.16     34.65 o 
 -10   7   2        1.80      -34.52     25.96 o 
  -9   7   2       58.64       34.56     25.79 o 
  -8   7   2      385.50      416.83     55.28 o 
  -7   7   2      169.94      207.13     36.89 o 
  -6   7   2      668.49      644.37     72.30 o 
  -5   7   2       31.74       67.42     20.79 o 
  -4   7   2      185.22      169.98     28.24 o 
  -3   7   2      422.10      439.63     35.58 o 
  -2   7   2      348.33      367.40     30.69 o 
  -1   7   2       21.04       21.76     24.45 o 
   0   7   2       39.42       47.72     16.68 o 
   1   7   2      606.14      639.76     57.91 o 
   2   7   2       77.41       96.76     21.91 o 
   3   7   2        7.87       11.09     22.61 o 
   4   7   2       64.19       91.16     42.99 o 
   5   7   2      677.17      751.44     67.63 o 
   6   7   2      260.58      341.93     43.62 o 
   7   7   2       49.74      112.67     40.87 o 
   8   7   2       30.34       53.23     34.85 o 
   9   7   2       34.33       96.54     36.72 o 
  10   7   2      199.29      242.97     52.43 o 
  -9   8   2        0.05       15.94     28.24 o 
  -8   8   2        0.02       -0.71     25.43 o 
  -7   8   2        0.06       -0.43     21.52 o 
  -6   8   2        2.86       22.27     30.25 o 
  -5   8   2        2.67       -1.27     23.01 o 
  -4   8   2       18.09       21.04     25.63 o 
  -3   8   2        6.64      -20.63     20.48 o 
  -2   8   2      771.20      771.89     65.11 o 
  -1   8   2      358.98      424.36     46.95 o 
   0   8   2       91.23      118.94     26.11 o 
   1   8   2      635.39      719.21     66.16 o 
   2   8   2        2.92      -17.92     34.35 o 
   3   8   2      612.62      627.31     63.58 o 
   4   8   2       55.54       59.88     36.10 o 
   5   8   2      105.48      117.08     36.54 o 
   6   8   2     1500.82     1583.48    145.24 o 
   7   8   2       12.04       87.72     34.69 o 
   8   8   2       41.50      173.45     41.67 o 
   9   8   2        8.86        8.13     68.82 o 
  -8   9   2        1.22       22.82     33.86 o 
  -7   9   2        6.46       38.76     32.34 o 
  -6   9   2       29.05       28.50     29.22 o 
  -5   9   2      280.76      395.07     64.40 o 
  -4   9   2      123.54      168.80     44.17 o 
  -3   9   2       26.24       56.89     26.84 o 
  -2   9   2      205.68      223.22     34.49 o 
  -1   9   2       46.99       53.58     21.05 o 
   0   9   2        3.37       -3.66     28.88 o 
   1   9   2        0.00       -3.58     18.09 o 
   2   9   2       15.24       61.84     21.60 o 
   3   9   2       37.87       40.21     28.36 o 
   4   9   2       18.55       42.42     23.84 o 
   5   9   2       31.71       66.98     23.55 o 
   6   9   2        0.30       17.13     33.87 o 
   7   9   2      100.10      136.90     45.52 o 
   8   9   2       48.61      163.65     45.10 o 
  -7  10   2       99.19      102.86     85.07 o 
  -6  10   2        0.33      -42.66     28.44 o 
  -5  10   2        0.31       -6.84     29.46 o 
  -4  10   2       76.41       61.94     32.26 o 
  -3  10   2       99.78      113.35     35.35 o 
  -2  10   2      314.85      409.48     65.26 o 
  -1  10   2      134.25      154.70     31.21 o 
   0  10   2      556.49      611.38     64.59 o 
   1  10   2      124.49      109.53     41.67 o 
   2  10   2       50.65       68.63     24.21 o 
   3  10   2      424.67      490.20     57.71 o 
   4  10   2        0.74       21.66     25.16 o 
   5  10   2      165.69      157.71     32.41 o 
   6  10   2       17.40       61.10     37.20 o 
   7  10   2       94.50       35.64     40.56 o 
  -6  11   2        1.07        7.52     36.56 o 
  -5  11   2       33.94       28.44     32.08 o 
  -4  11   2       19.65       24.15     33.06 o 
  -3  11   2       66.95       47.07     50.19 o 
  -2  11   2      335.83      358.62     61.04 o 
  -1  11   2      109.70       75.09     24.61 o 
   0  11   2       14.17       25.02     24.02 o 
   1  11   2       73.10       64.23     25.47 o 
   2  11   2        6.67       20.38     25.44 o 
   3  11   2       61.96       83.38     28.13 o 
   4  11   2        2.99       26.37     27.29 o 
   5  11   2      108.58      145.51     40.44 o 
   6  11   2       32.20       -2.23     38.80 o 
  -4  12   2       16.08       -3.79     32.61 o 
  -3  12   2       52.21       84.60     35.67 o 
  -2  12   2        3.35      -40.54     30.94 o 
  -1  12   2        0.02        3.17     32.62 o 
   0  12   2        1.68       48.57     30.23 o 
   1  12   2        0.01      -25.82     23.94 o 
   2  12   2        2.09       26.46     39.68 o 
   3  12   2        0.47      -22.89     27.78 o 
   4  12   2       41.29       37.35     31.10 o 
   0  13   2        3.75       39.28     52.09 o 
  -1 -13   3       60.50       54.36     32.09 o 
   0 -13   3        1.13      -12.29     26.53 o 
   1 -13   3       23.42       73.52     35.87 o 
   2 -13   3       26.46       83.42     37.82 o 
  -4 -12   3       17.52       57.69     36.41 o 
  -3 -12   3      162.96      204.79     35.86 o 
  -2 -12   3        1.06       34.54     27.51 o 
  -1 -12   3      141.83      117.96     33.60 o 
   0 -12   3      152.73       86.14     29.59 o 
   1 -12   3      150.48      126.60     48.69 o 
   2 -12   3      156.71      175.86     61.79 o 
   3 -12   3       84.74       67.48     33.54 o 
   4 -12   3        1.88      -15.31     55.56 o 
   5 -12   3       15.92        7.71     52.09 o 
  -6 -11   3       19.75       20.52     30.94 o 
  -5 -11   3        6.02        0.20     25.74 o 
  -4 -11   3      127.65       83.59     27.61 o 
  -3 -11   3       17.33       38.22     25.63 o 
  -2 -11   3       89.23      147.65     30.39 o 
  -1 -11   3        3.11       50.95     24.81 o 
   0 -11   3       14.41       37.76     27.74 o 
   1 -11   3        9.36       46.82     25.43 o 
   2 -11   3      480.28      506.55     74.89 o 
   3 -11   3       25.41       59.35     33.18 o 
   4 -11   3      195.67      131.70     33.90 o 
   5 -11   3       46.50       33.31     39.84 o 
   6 -11   3       42.49       88.23     63.92 o 
  -7 -10   3       27.99       38.30     40.91 o 
  -6 -10   3        0.38       19.76     24.92 o 
  -5 -10   3       30.28       35.39     27.39 o 
  -4 -10   3        2.96      -40.50     31.56 o 
  -3 -10   3        7.68       22.19     21.90 o 
  -2 -10   3       55.12       70.43     23.34 o 
  -1 -10   3      471.54      484.16     57.85 o 
   0 -10   3      267.52      347.25     43.75 o 
   1 -10   3      322.34      317.06     41.36 o 
   2 -10   3      129.49      169.29     57.24 o 
   3 -10   3        2.84       32.04     47.43 o 
   4 -10   3        1.45      -20.32     29.28 o 
   5 -10   3        0.91       34.56     30.75 o 
   6 -10   3        0.74       -6.37     34.57 o 
   7 -10   3        0.22      -18.87     37.29 o 
  -8  -9   3       53.03       39.72     60.45 o 
  -7  -9   3        1.91       10.15     35.46 o 
  -6  -9   3       20.63       57.21     27.09 o 
  -5  -9   3      178.83      216.72     37.94 o 
  -4  -9   3       23.66        0.06     23.23 o 
  -3  -9   3       68.23       90.08     26.81 o 
  -2  -9   3       70.88      120.64     29.26 o 
  -1  -9   3      149.29      169.69     28.79 o 
   0  -9   3       22.69       52.17     23.53 o 
   1  -9   3      420.97      447.39     50.50 o 
   2  -9   3      420.71      447.14     50.12 o 
   3  -9   3      838.06      845.23     95.74 o 
   4  -9   3      394.71      445.05     68.83 o 
   5  -9   3       11.51       35.46     28.76 o 
   6  -9   3      128.94      182.98     41.51 o 
   7  -9   3       31.96       91.68     35.28 o 
   8  -9   3        6.80       47.48     32.69 o 
  -9  -8   3       54.93      127.61     97.86 o 
  -8  -8   3       30.46       97.78     40.33 o 
  -7  -8   3      573.07      569.97     63.21 o 
  -6  -8   3      165.10      156.61     33.76 o 
  -5  -8   3       51.10       74.30     24.08 o 
  -4  -8   3       88.49       84.07     36.22 o 
  -3  -8   3        7.62       22.08     14.96 o 
  -2  -8   3      126.27      129.66     28.37 o 
  -1  -8   3      298.92      309.79     40.35 o 
   0  -8   3      641.63      670.74     62.72 o 
   1  -8   3       49.34       78.03     34.54 o 
   2  -8   3        4.45       -8.86     15.45 o 
   3  -8   3       31.16       57.30     19.29 o 
   4  -8   3      461.35      579.31     78.09 o 
   5  -8   3       41.72       67.80     22.38 o 
   6  -8   3       47.53       69.63     21.94 o 
   7  -8   3      674.76      708.76     70.51 o 
   8  -8   3       26.68       44.34     36.64 o 
   9  -8   3       67.14       68.97     38.62 o 
 -10  -7   3        9.25       64.03     37.44 o 
  -9  -7   3       47.97       68.51     37.43 o 
  -8  -7   3        0.16       61.25     33.43 o 
  -7  -7   3        3.06        4.30     27.69 o 
  -6  -7   3       87.58      124.53     27.49 o 
  -5  -7   3       99.19      122.61     32.54 o 
  -4  -7   3       32.46       42.68     19.20 o 
  -3  -7   3       54.82       70.50     18.41 o 
  -2  -7   3      838.25      864.64     69.01 o 
  -1  -7   3     1983.05     1782.03    100.36 o 
   0  -7   3        0.70       -4.00     12.91 o 
   1  -7   3     2638.23     2654.15    121.30 o 
   2  -7   3     1239.66     1311.73     64.98 o 
   3  -7   3      298.38      323.10     30.25 o 
   4  -7   3        6.63       38.19     17.22 o 
   5  -7   3      101.11       88.30     22.47 o 
   6  -7   3      116.81      106.13     27.14 o 
   7  -7   3        1.00       36.76     21.42 o 
   8  -7   3      114.07      233.84     34.76 o 
   9  -7   3       32.79       28.36     28.65 o 
  10  -7   3       43.04       50.45     34.51 o 
 -10  -6   3        5.34      -10.53     34.01 o 
  -9  -6   3        0.28       20.74     31.30 o 
  -8  -6   3       63.89       58.37     34.62 o 
  -7  -6   3      645.08      618.20     60.90 o 
  -6  -6   3      625.62      631.85     61.23 o 
  -5  -6   3      160.41      122.37     26.07 o 
  -4  -6   3       40.28       34.79     18.51 o 
  -3  -6   3        3.29        3.20     14.06 o 
  -2  -6   3      581.91      529.59     48.92 o 
  -1  -6   3      227.86      261.11     34.32 o 
   0  -6   3        0.55        0.46      9.78 o 
   1  -6   3      351.39      384.66     29.38 o 
   2  -6   3      911.81      860.38     48.91 o 
   3  -6   3        0.22        6.52     10.09 o 
   4  -6   3      141.96      167.63     18.93 o 
   5  -6   3       71.24       41.37     16.91 o 
   6  -6   3      671.59      828.07     78.33 o 
   7  -6   3      607.55      589.32     62.94 o 
   8  -6   3       53.87       68.20     25.14 o 
   9  -6   3        5.89       21.25     65.66 o 
  10  -6   3        7.38       12.64     33.79 o 
 -11  -5   3       10.08      102.28     57.29 o 
 -10  -5   3       20.34        8.45     47.59 o 
  -9  -5   3       67.37      101.56     35.28 o 
  -8  -5   3       24.55       39.31     22.46 o 
  -7  -5   3        1.47       21.63     16.50 o 
  -6  -5   3      213.11      252.01     28.74 o 
  -5  -5   3      917.56      860.35     52.54 o 
  -4  -5   3      232.96      221.52     23.54 o 
  -3  -5   3        0.16       -0.70      7.92 o 
  -2  -5   3     8449.00     8800.08    121.41 o 
  -1  -5   3     4849.39     4673.70    138.45 o 
   0  -5   3       22.24       38.07      8.15 o 
   1  -5   3     1248.98     1212.67     52.67 o 
   2  -5   3     2333.53     2302.17     79.28 o 
   3  -5   3      202.86      192.41     19.75 o 
   4  -5   3      229.47      265.55     24.56 o 
   5  -5   3     1124.14     1091.13     76.62 o 
   6  -5   3       37.05       89.91     19.86 o 
   7  -5   3        1.60      -15.46     16.27 o 
   8  -5   3      170.02      208.98     35.77 o 
   9  -5   3        5.02       48.32     48.22 o 
  10  -5   3        0.95       56.64     33.91 o 
  11  -5   3      102.24      127.10     50.82 o 
 -11  -4   3      108.85      164.79     40.22 o 
 -10  -4   3     1196.60     1096.02    110.40 o 
  -9  -4   3       31.15       92.31     28.08 o 
  -8  -4   3      318.26      290.99     37.05 o 
  -7  -4   3      626.48      609.02     49.47 o 
  -6  -4   3      798.48      799.89     52.97 o 
  -5  -4   3      288.85      362.42     31.71 o 
  -4  -4   3     1967.04     1772.78     69.65 o 
  -3  -4   3      361.87      487.96     37.22 o 
  -2  -4   3      131.26      143.73     13.36 o 
  -1  -4   3       49.57      135.67     21.23 o 
   0  -4   3      270.96      336.86     20.89 o 
   1  -4   3      108.33      142.82     16.43 o 
   2  -4   3      507.82      450.95     30.76 o 
   3  -4   3     3908.93     3832.35     95.60 o 
   4  -4   3       30.96       54.06     20.55 o 
   5  -4   3        2.68       26.22     11.91 o 
   6  -4   3      304.26      334.11     39.90 o 
   7  -4   3      202.81      271.10     50.24 o 
   8  -4   3      217.85      235.19     45.13 o 
   9  -4   3      182.04      169.15     45.23 o 
  10  -4   3       30.01      114.37     36.95 o 
  11  -4   3        3.26       52.65     37.90 o 
 -11  -3   3      227.25      207.64     73.16 o 
 -10  -3   3        1.07       80.17     34.99 o 
  -9  -3   3       24.05      122.78     26.69 o 
  -8  -3   3      355.91      390.84     39.31 o 
  -7  -3   3      115.55      154.66     24.08 o 
  -6  -3   3     1833.72     1759.85     78.90 o 
  -5  -3   3      465.69      418.70     33.74 o 
  -4  -3   3     1823.09     1846.18     68.36 o 
  -3  -3   3     1887.41     2049.80     65.87 o 
  -2  -3   3      215.58      174.34     15.20 o 
  -1  -3   3       60.65       74.16      7.32 o 
   0  -3   3       20.12       26.32      5.76 o 
   1  -3   3       39.45       83.56     13.33 o 
   2  -3   3     8669.11     8836.47    127.27 o 
   3  -3   3     4380.77     4133.75     90.80 o 
   4  -3   3      757.66      836.76     42.32 o 
   5  -3   3      294.65      279.86     24.97 o 
   6  -3   3     3156.24     3173.68     95.28 o 
   7  -3   3       44.64       52.07     28.57 o 
   8  -3   3     1002.99     1061.23     80.49 o 
   9  -3   3        1.04      -14.06     26.39 o 
  10  -3   3       11.33       25.78     31.49 o 
  11  -3   3       22.15      -44.45     29.64 o 
 -12  -2   3        4.89       57.78     35.12 o 
 -11  -2   3       68.52       60.17     33.80 o 
 -10  -2   3     1972.48     1814.70    175.67 o 
  -9  -2   3      881.44      929.40    102.95 o 
  -8  -2   3       26.77       32.70     20.59 o 
  -7  -2   3       16.71       25.90     28.70 o 
  -6  -2   3     1428.05     1365.95     67.28 o 
  -5  -2   3       26.61       56.22     19.77 o 
  -4  -2   3       12.46       40.73     11.15 o 
  -3  -2   3      470.34      516.95     30.74 o 
  -2  -2   3     7146.91     6851.79     99.78 o 
  -1  -2   3    14249.35    14082.68    125.47 o 
   0  -2   3    20012.91    21563.10    175.96 o 
   1  -2   3    17071.27    16919.14    161.89 o 
   2  -2   3    39776.77    42222.45    381.57 o 
   3  -2   3     6276.21     5774.68    101.00 o 
   4  -2   3      290.61      376.39     26.69 o 
   5  -2   3      760.47      778.51     42.26 o 
   6  -2   3     1439.96     1297.65     59.49 o 
   7  -2   3     1385.03     1373.67    135.46 o 
   8  -2   3      811.62      782.92     94.80 o 
   9  -2   3      645.51      611.19     84.78 o 
  10  -2   3       47.20       14.40     46.80 o 
  11  -2   3        1.58       -0.23     31.65 o 
 -12  -1   3        3.00      120.35     38.10 o 
 -11  -1   3        2.09       74.10     65.11 o 
 -10  -1   3       53.84       95.51     36.20 o 
  -9  -1   3      973.08      998.70    106.53 o 
  -8  -1   3      267.32      306.82     33.84 o 
  -7  -1   3      211.25      216.87     25.45 o 
  -6  -1   3      911.63      908.46     52.06 o 
  -5  -1   3      539.96      494.12     35.77 o 
  -4  -1   3      773.94      815.23     42.08 o 
  -3  -1   3       89.06       88.79     23.46 o 
  -2  -1   3     5937.79     6089.80     86.96 o 
  -1  -1   3      188.71      210.34     12.68 o 
   0  -1   3       10.18      -15.48     10.32 o 
   1  -1   3      661.57      596.27     22.12 o 
   2  -1   3    20803.07    20731.04    164.37 o 
   3  -1   3     6484.85     6420.35    100.84 o 
   4  -1   3      234.29      236.76     20.95 o 
   5  -1   3     3576.25     3570.39     94.01 o 
   6  -1   3       11.08       27.45     10.55 o 
   7  -1   3      751.17      728.59     46.14 o 
   8  -1   3     1153.59     1078.57    110.12 o 
   9  -1   3      994.33     1038.61    113.21 o 
  10  -1   3      173.19      203.54     47.88 o 
  11  -1   3        7.93       27.62     41.04 o 
  12  -1   3       27.85      152.78     57.14 o 
 -12   0   3        0.29       16.02     34.75 o 
 -11   0   3      350.38      322.65     59.42 o 
 -10   0   3        0.02       -5.21     39.70 o 
  -9   0   3      286.07      302.82     57.16 o 
  -8   0   3        1.07       68.89     22.39 o 
  -7   0   3        9.08        2.40     14.21 o 
  -6   0   3       16.10       24.02     13.24 o 
  -5   0   3      870.16      825.50     43.89 o 
  -4   0   3        0.88       20.67      8.84 o 
  -3   0   3    30051.57    29853.92    219.08 o 
  -2   0   3       10.51        9.11      8.33 o 
  -1   0   3    10217.83    10186.63    103.59 o 
   0   0   3        0.26       13.02      7.18 o 
   1   0   3     8912.79     8851.32     99.95 o 
   2   0   3       72.14       48.60     11.12 o 
   3   0   3     6908.09     6808.97    100.64 o 
   4   0   3       76.87      102.67     13.74 o 
   5   0   3     2313.85     2382.51     75.86 o 
   6   0   3        0.22       54.99     15.45 o 
   7   0   3      441.20      402.45     32.97 o 
   8   0   3        4.33       62.00     20.55 o 
   9   0   3       84.87       44.98     30.65 o 
  10   0   3        2.00       14.73     29.21 o 
  11   0   3        0.69      -39.54     33.62 o 
  12   0   3        2.65      -18.68     34.41 o 
 -12   1   3        3.30       -0.76     33.27 o 
 -11   1   3       45.61       32.74     46.72 o 
 -10   1   3      147.36       84.67     84.84 o 
  -9   1   3     4431.79     4105.61    170.38 o 
  -8   1   3      632.55      532.19     54.49 o 
  -7   1   3      143.17      138.91     26.19 o 
  -6   1   3      968.07      985.39     49.73 o 
  -5   1   3     2864.49     2788.40     78.84 o 
  -4   1   3      994.12     1053.73     41.46 o 
  -3   1   3    15568.35    15549.33    204.49 o 
  -2   1   3    13130.91    13456.50    163.82 o 
  -1   1   3      669.66      636.14     29.46 o 
   0   1   3        3.88        6.90      4.41 o 
   1   1   3     1782.04     1636.26     36.79 o 
   2   1   3      585.25      495.50     23.37 o 
   3   1   3      484.57      560.76     40.79 o 
   4   1   3     3783.21     3802.65     89.68 o 
   5   1   3     1931.53     1979.95     70.63 o 
   6   1   3      591.68      564.93     38.55 o 
   7   1   3     2276.98     2125.04     85.12 o 
   8   1   3     2001.39     1854.59    109.40 o 
   9   1   3       39.29      126.72     35.99 o 
  10   1   3      340.07      288.86     56.15 o 
  11   1   3       18.00       35.48     33.82 o 
 -12   2   3       15.62       12.32     38.43 o 
 -11   2   3        5.11       10.01     39.14 o 
 -10   2   3      145.69      133.62     51.93 o 
  -9   2   3       43.44       25.31     21.09 o 
  -8   2   3       28.15      105.45     38.99 o 
  -7   2   3        0.01       15.08     15.61 o 
  -6   2   3     2158.88     2085.55    102.44 o 
  -5   2   3      716.23      619.56     35.20 o 
  -4   2   3      782.03      880.62     56.19 o 
  -3   2   3     1088.23     1033.11     54.97 o 
  -2   2   3    45723.14    48588.84    380.93 o 
  -1   2   3     9736.44     9908.14    122.39 o 
   0   2   3    47204.76    51412.29    269.62 o 
   1   2   3     2675.08     2708.28     55.99 o 
   2   2   3      957.44      992.21     38.25 o 
   3   2   3       61.50       79.05     22.69 o 
   4   2   3    12490.33    12414.39    167.43 o 
   5   2   3      544.81      512.54     36.16 o 
   6   2   3      147.80      188.92     21.87 o 
   7   2   3      747.89      796.70     70.70 o 
   8   2   3       33.31      128.79     31.14 o 
   9   2   3       70.83       52.36     23.27 o 
  10   2   3       54.98       14.39     81.84 o 
  11   2   3      118.77       44.22    107.49 o 
 -11   3   3      103.64       52.45     34.86 o 
 -10   3   3      375.55      438.10     73.30 o 
  -9   3   3        0.08       15.87     19.37 o 
  -8   3   3        0.64       27.55     29.37 o 
  -7   3   3       43.80       71.30     19.57 o 
  -6   3   3     1410.76     1375.69     86.12 o 
  -5   3   3      609.46      602.76     51.78 o 
  -4   3   3      329.47      329.10     34.52 o 
  -3   3   3     5099.39     4854.45     81.00 o 
  -2   3   3     6221.06     6500.74    104.65 o 
  -1   3   3    11882.74    13242.67    148.51 o 
   0   3   3      174.60      188.82     14.51 o 
   1   3   3     1949.02     1918.07     48.74 o 
   2   3   3      632.49      676.74     34.88 o 
   3   3   3     2381.05     2379.94     71.70 o 
   4   3   3      119.54      111.18     15.06 o 
   5   3   3     1689.30     1822.23     92.93 o 
   6   3   3      261.48      211.24     25.35 o 
   7   3   3      704.47      653.51     61.16 o 
   8   3   3        0.32       17.59     31.42 o 
   9   3   3      268.48      230.31     39.05 o 
  10   3   3       64.76       38.04     30.66 o 
  11   3   3        5.31      -21.38     31.47 o 
 -11   4   3        0.88       33.78     47.03 o 
 -10   4   3        0.84       42.43     70.87 o 
  -9   4   3       51.44       67.45     25.99 o 
  -8   4   3        2.96        0.78     20.20 o 
  -7   4   3      602.26      594.92     59.77 o 
  -6   4   3      278.35      273.01     36.93 o 
  -5   4   3      219.81      271.93     34.24 o 
  -4   4   3      157.06      177.79     14.75 o 
  -3   4   3     1633.82     1541.58     55.80 o 
  -2   4   3     3532.55     3765.26     90.89 o 
  -1   4   3      226.99      214.64     19.35 o 
   0   4   3        3.24       30.58      5.91 o 
   1   4   3      487.39      459.92     37.79 o 
   2   4   3      954.89      916.87     40.96 o 
   3   4   3     2306.07     2252.77     65.27 o 
   4   4   3       14.33       49.93     14.35 o 
   5   4   3       30.39       34.82     16.70 o 
   6   4   3      557.62      522.16     41.28 o 
   7   4   3      226.25      229.26     35.59 o 
   8   4   3      144.44      101.31     33.59 o 
   9   4   3       91.37       24.49     24.59 o 
  10   4   3      273.55      209.34     39.06 o 
  11   4   3       80.75      167.31     63.13 o 
 -11   5   3      226.11      229.17     51.98 o 
 -10   5   3       15.07       17.87     30.92 o 
  -9   5   3       22.49      -23.28     24.72 o 
  -8   5   3       47.91        2.19     36.09 o 
  -7   5   3       49.13       48.48     20.09 o 
  -6   5   3      172.64      223.77     35.67 o 
  -5   5   3      454.06      438.46     48.18 o 
  -4   5   3      690.97      694.07     36.91 o 
  -3   5   3      927.16      917.81     47.35 o 
  -2   5   3        1.45       -7.51     17.09 o 
  -1   5   3        0.44        3.00      7.76 o 
   0   5   3       98.29      104.22     15.33 o 
   1   5   3     3568.71     3455.94    121.28 o 
   2   5   3       10.80       30.40      9.77 o 
   3   5   3      972.88     1088.79     51.01 o 
   4   5   3       61.28       93.55     13.85 o 
   5   5   3     1732.09     1732.11     76.58 o 
   6   5   3        0.88       -5.98     22.80 o 
   7   5   3      128.31      154.18     29.58 o 
   8   5   3       48.26      127.24     34.88 o 
   9   5   3       31.68       69.61     54.06 o 
  10   5   3       29.64       79.64     35.37 o 
 -10   6   3       35.65       11.63     24.85 o 
  -9   6   3      289.69      270.47     42.84 o 
  -8   6   3      276.03      220.86     43.07 o 
  -7   6   3      897.55      792.78     77.41 o 
  -6   6   3      652.36      734.53     70.65 o 
  -5   6   3       31.35       46.64     18.37 o 
  -4   6   3      119.86      120.48     24.94 o 
  -3   6   3     1845.69     1793.71     73.73 o 
  -2   6   3      161.89      132.97     27.18 o 
  -1   6   3      218.52      244.95     22.42 o 
   0   6   3     1469.75     1445.02     85.33 o 
   1   6   3       12.56        4.35     13.67 o 
   2   6   3       11.47       47.09     18.66 o 
   3   6   3      215.64      266.36     35.41 o 
   4   6   3      214.55      225.61     33.08 o 
   5   6   3     1089.14     1075.22     77.07 o 
   6   6   3       42.10       27.75     18.50 o 
   7   6   3      309.41      292.80     59.53 o 
   8   6   3       15.42       42.83     36.46 o 
   9   6   3        2.40       -3.72     33.95 o 
  10   6   3        4.79       -9.44     34.20 o 
 -10   7   3        0.29      -26.13     27.60 o 
  -9   7   3       24.12       57.48     27.39 o 
  -8   7   3      245.49      352.11     49.16 o 
  -7   7   3       19.95      -25.33     20.22 o 
  -6   7   3      398.47      441.00     54.57 o 
  -5   7   3        0.71       30.36     27.32 o 
  -4   7   3      125.98      147.14     26.88 o 
  -3   7   3      718.30      744.81     48.06 o 
  -2   7   3        0.97       -5.52      9.81 o 
  -1   7   3     1640.47     1612.26     94.31 o 
   0   7   3       14.64       14.55     15.30 o 
   1   7   3     2410.19     2358.57    117.56 o 
   2   7   3      460.01      425.63     47.64 o 
   3   7   3       71.80      111.25     24.06 o 
   4   7   3       63.60       43.34     19.42 o 
   5   7   3     1120.76      907.25     76.42 o 
   6   7   3        6.93       53.41     34.52 o 
   7   7   3       42.99       27.07     27.79 o 
   8   7   3       22.95       74.09     34.36 o 
   9   7   3        3.48       24.90     35.15 o 
  -9   8   3      200.29      192.85     39.27 o 
  -8   8   3        5.14       41.52     40.51 o 
  -7   8   3      653.83      684.02     63.17 o 
  -6   8   3        0.06        4.55     25.55 o 
  -5   8   3        1.26       27.45     27.57 o 
  -4   8   3      968.25      977.64    105.74 o 
  -3   8   3        5.84       22.23     24.35 o 
  -2   8   3       99.58      124.81     24.16 o 
  -1   8   3      118.85      166.49     28.85 o 
   0   8   3      307.95      383.76     44.89 o 
   1   8   3       61.94       80.98     23.09 o 
   2   8   3       32.70       48.41     19.13 o 
   3   8   3      647.01      622.26     64.33 o 
   4   8   3        0.24       32.13     27.84 o 
   5   8   3      371.87      373.77     45.18 o 
   6   8   3      102.34      131.40     42.05 o 
   7   8   3       17.49       36.37     30.40 o 
   8   8   3      179.97      193.56     45.20 o 
   9   8   3        5.68       22.43     37.43 o 
  -8   9   3       85.82       44.38     46.25 o 
  -7   9   3        0.57       12.94     30.51 o 
  -6   9   3       17.26       34.08     27.91 o 
  -5   9   3      212.92      184.63     41.87 o 
  -4   9   3       29.10       37.36     27.68 o 
  -3   9   3      645.24      618.44     85.19 o 
  -2   9   3      878.50      906.40     76.60 o 
  -1   9   3        1.19      -19.51     16.31 o 
   0   9   3        0.55        8.49     18.31 o 
   1   9   3        0.03       46.85     28.94 o 
   2   9   3      391.42      349.33     46.88 o 
   3   9   3      142.19      194.55     34.71 o 
   4   9   3     1403.76     1341.86    101.12 o 
   5   9   3      194.22      179.83     31.90 o 
   6   9   3       49.41       82.29     39.89 o 
   7   9   3        4.89       15.35     69.05 o 
   8   9   3        6.39       -3.72     32.27 o 
  -7  10   3       20.09      -15.80     35.56 o 
  -6  10   3        6.08       -4.46     32.14 o 
  -5  10   3       43.65       14.62     38.04 o 
  -4  10   3        2.55       29.71     36.70 o 
  -3  10   3        5.08       -4.75     24.26 o 
  -2  10   3       47.24       48.23     27.38 o 
  -1  10   3        3.49      -18.65     20.27 o 
   0  10   3      124.92      143.50     43.18 o 
   1  10   3       98.98      115.16     28.44 o 
   2  10   3       95.51       47.56     23.97 o 
   3  10   3        0.41       21.29     21.56 o 
   4  10   3        2.53       77.79     39.14 o 
   5  10   3       18.42       -5.21     26.27 o 
   6  10   3      244.17      222.76     49.94 o 
   7  10   3       80.33       75.89     40.85 o 
  -6  11   3       35.18       82.44     58.79 o 
  -5  11   3       15.51        0.64     33.32 o 
  -4  11   3        0.02      -16.10     32.31 o 
  -3  11   3       15.31       81.19     30.12 o 
  -2  11   3      196.77      297.91     59.56 o 
  -1  11   3       72.16       35.99     31.03 o 
   0  11   3        2.83      -38.92     29.00 o 
   1  11   3       16.85       33.19     24.36 o 
   2  11   3        1.60       -8.52     22.62 o 
   3  11   3       61.75       79.52     31.18 o 
   4  11   3        3.97        6.54     25.49 o 
   5  11   3        0.56      -42.81     36.10 o 
   6  11   3      111.96      120.14     46.80 o 
  -4  12   3        0.00       14.22     55.72 o 
  -3  12   3      102.49       77.73     42.62 o 
  -2  12   3        6.59       42.23     33.06 o 
  -1  12   3      193.79      252.17     53.98 o 
   0  12   3        8.83       71.95     45.24 o 
   1  12   3       37.62       60.45     33.89 o 
   2  12   3      157.91      148.26     36.00 o 
   3  12   3       21.37       45.32     29.17 o 
   4  12   3        6.13       54.93     30.29 o 
  -2 -13   4       50.86       43.90     41.45 o 
  -1 -13   4      107.21       89.03     31.18 o 
   0 -13   4        2.24       38.00     27.96 o 
   1 -13   4      268.30      268.60     49.56 o 
   2 -13   4        9.48       22.04     97.78 o 
  -5 -12   4       10.47        6.46     52.72 o 
  -4 -12   4        6.48      -34.17     28.15 o 
  -3 -12   4       24.66       22.24     28.47 o 
  -2 -12   4        5.01      -38.41     25.61 o 
  -1 -12   4       52.80      126.06     36.95 o 
   0 -12   4       13.29      -11.32     27.26 o 
   1 -12   4        0.33       -3.24     23.65 o 
   2 -12   4       99.65       90.90     43.09 o 
   3 -12   4        0.54       44.37     49.01 o 
   4 -12   4        4.73       13.25     36.29 o 
   5 -12   4        0.25       -9.75     38.11 o 
  -6 -11   4       26.81       67.94     29.95 o 
  -5 -11   4      143.81      122.73     32.94 o 
  -4 -11   4        9.55       -5.55     24.91 o 
  -3 -11   4        9.64       58.14     33.21 o 
  -2 -11   4        0.69       42.47     25.59 o 
  -1 -11   4      701.81      684.77     70.38 o 
   0 -11   4        4.96      -29.95     19.97 o 
   1 -11   4      379.80      325.47     43.50 o 
   2 -11   4       15.61       59.14     32.97 o 
   3 -11   4        1.16       10.23     41.51 o 
   4 -11   4        9.62       81.89     33.46 o 
   5 -11   4       15.59        4.84     31.25 o 
   6 -11   4        2.09        3.28     29.95 o 
  -7 -10   4      193.00      226.80     53.48 o 
  -6 -10   4       75.91      115.67     40.78 o 
  -5 -10   4       53.83       50.72     27.05 o 
  -4 -10   4       63.50       92.40     32.83 o 
  -3 -10   4       59.80      125.89     35.22 o 
  -2 -10   4      189.57      179.91     34.27 o 
  -1 -10   4       38.10       40.57     20.67 o 
   0 -10   4      589.38      517.36     61.04 o 
   1 -10   4      132.90      124.39     31.36 o 
   2 -10   4      219.59      237.71     53.98 o 
   3 -10   4        5.38       83.49     32.07 o 
   4 -10   4      202.34      189.41     47.19 o 
   5 -10   4        0.02      -36.88     28.61 o 
   6 -10   4       65.96       59.82     39.14 o 
   7 -10   4       95.61      132.02     45.38 o 
  -8  -9   4       62.25        8.18     38.34 o 
  -7  -9   4        3.13       83.39     34.06 o 
  -6  -9   4       17.40       20.41     39.31 o 
  -5  -9   4      117.08       87.38     31.83 o 
  -4  -9   4      327.11      265.26     40.63 o 
  -3  -9   4       18.49       12.94     18.90 o 
  -2  -9   4       34.63       40.34     19.61 o 
  -1  -9   4      415.18      401.20     48.38 o 
   0  -9   4       25.98       51.44     32.18 o 
   1  -9   4        1.45       55.88     19.87 o 
   2  -9   4        1.00       13.43     20.82 o 
   3  -9   4       18.83       79.98     45.22 o 
   4  -9   4      293.39      275.12     52.14 o 
   5  -9   4      189.59      223.69     74.66 o 
   6  -9   4      238.90      208.47     69.76 o 
   7  -9   4        6.98       47.91     25.06 o 
   8  -9   4        6.83       82.36     38.41 o 
  -9  -8   4       35.56      115.82     37.35 o 
  -8  -8   4      452.79      428.55     71.53 o 
  -7  -8   4       11.61        8.71     22.87 o 
  -6  -8   4       11.32       -4.45     34.42 o 
  -5  -8   4      124.30      127.72     28.26 o 
  -4  -8   4      240.56      231.01     50.54 o 
  -3  -8   4      468.67      475.67     52.73 o 
  -2  -8   4       25.79       44.64     19.22 o 
  -1  -8   4     1109.97     1061.12     80.10 o 
   0  -8   4       36.25       60.53     18.80 o 
   1  -8   4      784.32      734.98     64.81 o 
   2  -8   4       40.78       66.35     19.14 o 
   3  -8   4      303.38      305.97     38.05 o 
   4  -8   4       76.84       89.17     40.17 o 
   5  -8   4      127.41       98.91     27.93 o 
   6  -8   4        0.22       24.99     21.76 o 
   7  -8   4       18.56       62.57     24.73 o 
   8  -8   4      490.59      541.13     59.56 o 
   9  -8   4       84.40       66.86     33.82 o 
 -10  -7   4      131.08      171.24     42.92 o 
  -9  -7   4      185.63      343.42     55.44 o 
  -8  -7   4      469.13      439.95     71.14 o 
  -7  -7   4      463.21      455.06     51.88 o 
  -6  -7   4      644.77      670.90     64.05 o 
  -5  -7   4      193.83      146.90     27.83 o 
  -4  -7   4       54.25       69.66     21.42 o 
  -3  -7   4      139.47      180.82     29.69 o 
  -2  -7   4      210.84      161.92     28.82 o 
  -1  -7   4       13.62       96.68     22.01 o 
   0  -7   4        7.35       33.17     16.44 o 
   1  -7   4       49.67      145.44     22.43 o 
   2  -7   4     1854.28     1831.64     78.61 o 
   3  -7   4        0.36       25.73     15.40 o 
   4  -7   4        0.77        9.25     11.81 o 
   5  -7   4       33.72       17.78     15.44 o 
   6  -7   4      289.85      332.90     45.39 o 
   7  -7   4      239.49      258.49     41.81 o 
   8  -7   4      343.86      368.04     45.58 o 
   9  -7   4       58.14       88.19     36.52 o 
  10  -7   4       67.75      103.75     36.63 o 
 -10  -6   4        4.64       27.43     35.92 o 
  -9  -6   4        6.93       13.19     44.35 o 
  -8  -6   4       43.20       81.50     52.72 o 
  -7  -6   4        0.66       25.12     56.50 o 
  -6  -6   4      390.91      353.84     43.80 o 
  -5  -6   4      729.55      661.59     59.49 o 
  -4  -6   4       51.55       52.30     15.81 o 
  -3  -6   4       29.09       35.22     15.45 o 
  -2  -6   4     3633.09     3616.60    133.96 o 
  -1  -6   4      154.55      158.49     24.64 o 
   0  -6   4      275.15      383.22     26.04 o 
   1  -6   4      259.55      217.15     21.62 o 
   2  -6   4        5.97       24.93     10.30 o 
   3  -6   4      243.27      276.60     23.88 o 
   4  -6   4     1907.12     1829.37     77.33 o 
   5  -6   4        0.46      -14.82     18.93 o 
   6  -6   4       92.54      101.25     22.57 o 
   7  -6   4        0.33       10.94     23.31 o 
   8  -6   4       14.60       16.15     23.30 o 
   9  -6   4       17.24       73.47     40.09 o 
  10  -6   4      276.80      337.38     60.89 o 
 -11  -5   4        6.20       67.40     54.93 o 
 -10  -5   4       52.94       29.59     35.66 o 
  -9  -5   4       94.41      120.31     51.38 o 
  -8  -5   4       32.08       21.09     17.29 o 
  -7  -5   4      279.56      306.36     33.46 o 
  -6  -5   4     1410.89     1369.20     72.43 o 
  -5  -5   4      381.78      316.12     30.16 o 
  -4  -5   4       83.65       80.47     13.05 o 
  -3  -5   4       10.49       22.77     10.91 o 
  -2  -5   4     1330.23     1428.66     47.99 o 
  -1  -5   4     2893.66     2957.60    108.89 o 
   0  -5   4       54.14       62.50     13.59 o 
   1  -5   4     3693.08     3524.77     92.65 o 
   2  -5   4     3678.80     3795.63    101.49 o 
   3  -5   4     2402.39     2378.52     81.73 o 
   4  -5   4      529.58      577.51     37.43 o 
   5  -5   4      434.53      465.66     47.82 o 
   6  -5   4     1144.60     1095.34     80.30 o 
   7  -5   4      315.08      314.30     39.81 o 
   8  -5   4       65.69      122.90     26.68 o 
   9  -5   4       62.77       58.10     38.43 o 
  10  -5   4       23.02       50.89     33.39 o 
  11  -5   4        2.02      137.82     62.74 o 
 -11  -4   4      112.88      148.10     39.02 o 
 -10  -4   4      369.23      430.95     61.66 o 
  -9  -4   4       21.78       25.52     21.25 o 
  -8  -4   4        0.02       37.70     18.86 o 
  -7  -4   4      577.81      547.41     46.50 o 
  -6  -4   4      337.89      293.69     31.98 o 
  -5  -4   4     1615.35     1511.30     69.53 o 
  -4  -4   4     1816.42     1983.64     74.13 o 
  -3  -4   4    12603.99    12688.32    173.10 o 
  -2  -4   4      699.02      741.14     34.74 o 
  -1  -4   4     2737.29     2499.72     58.40 o 
   0  -4   4     3824.18     3890.62     80.16 o 
   1  -4   4     2332.71     2182.06     65.54 o 
   2  -4   4     2832.68     2596.06     76.79 o 
   3  -4   4      808.89      830.82     43.98 o 
   4  -4   4       48.07       93.59     17.34 o 
   5  -4   4     2191.92     2096.27     76.84 o 
   6  -4   4      496.27      509.83     51.64 o 
   7  -4   4       47.57       63.97     19.62 o 
   8  -4   4      100.59      113.87     26.21 o 
   9  -4   4       16.92       20.22     29.72 o 
  10  -4   4       17.83       66.70     36.56 o 
  11  -4   4      531.34      594.71     88.06 o 
 -11  -3   4        1.76       79.94     33.77 o 
 -10  -3   4      570.86      603.04     76.52 o 
  -9  -3   4     1214.51     1134.68     87.51 o 
  -8  -3   4      263.83      293.49     41.64 o 
  -7  -3   4      162.15      119.53     24.88 o 
  -6  -3   4        4.11       44.97     20.71 o 
  -5  -3   4        9.72       57.46     32.85 o 
  -4  -3   4     1567.59     1607.51     63.80 o 
  -3  -3   4     7766.46     7593.27    128.49 o 
  -2  -3   4      105.66      192.19     16.42 o 
  -1  -3   4     1569.96     1539.37     43.75 o 
   0  -3   4        7.34       35.98      9.33 o 
   1  -3   4    24649.38    24679.82    205.35 o 
   2  -3   4     2946.20     3189.61     69.69 o 
   3  -3   4       22.23       39.41      9.38 o 
   4  -3   4       46.41       63.14     11.63 o 
   5  -3   4     3991.75     3635.66     99.11 o 
   6  -3   4      247.85      262.81     24.22 o 
   7  -3   4      385.65      349.66     39.45 o 
   8  -3   4       73.59       66.07     33.93 o 
   9  -3   4        1.37        2.30     25.41 o 
  10  -3   4       39.03       -1.19     28.40 o 
  11  -3   4       44.75       80.12     39.70 o 
 -12  -2   4       54.25      113.15     35.58 o 
 -11  -2   4       20.70        5.83     28.59 o 
 -10  -2   4       31.82       34.92     29.89 o 
  -9  -2   4      147.01      175.57     44.62 o 
  -8  -2   4     1091.04     1030.17     65.05 o 
  -7  -2   4      329.33      332.25     33.19 o 
  -6  -2   4     1308.92     1170.90     62.63 o 
  -5  -2   4     1524.28     1416.15     71.31 o 
  -4  -2   4     7012.39     6882.35    128.74 o 
  -3  -2   4     1591.38     1668.90     56.59 o 
  -2  -2   4      130.05      147.50     15.52 o 
  -1  -2   4     1171.04     1409.84     87.13 o 
   0  -2   4      927.35      922.54     30.50 o 
   1  -2   4      416.07      561.71     33.17 o 
   2  -2   4     4789.06     4888.93     85.54 o 
   3  -2   4       37.79       94.64     13.78 o 
   4  -2   4     2910.03     2940.83     79.89 o 
   5  -2   4       98.88       92.18     13.62 o 
   6  -2   4       77.00      103.71     16.74 o 
   7  -2   4     1356.63     1217.99     78.58 o 
   8  -2   4     2289.08     2142.58    161.51 o 
   9  -2   4       47.86      111.93     35.63 o 
  10  -2   4      409.94      415.02     71.80 o 
  11  -2   4       10.75       40.53     69.76 o 
 -12  -1   4        4.16       65.30     38.20 o 
 -11  -1   4       36.79        0.65     61.00 o 
 -10  -1   4       93.92      116.29     36.26 o 
  -9  -1   4       54.88       95.90     34.95 o 
  -8  -1   4       26.82       24.18     23.43 o 
  -7  -1   4       13.96       36.85     16.61 o 
  -6  -1   4      800.46      782.42     48.42 o 
  -5  -1   4      305.99      356.75     30.50 o 
  -4  -1   4     1620.02     1669.42     61.02 o 
  -3  -1   4      968.61     1128.68     75.82 o 
  -2  -1   4      660.01      741.05     31.38 o 
  -1  -1   4      463.09      473.52     19.43 o 
   0  -1   4       17.33       13.94      5.60 o 
   1  -1   4      257.64      243.09     14.19 o 
   2  -1   4     3427.47     3418.74     64.62 o 
   3  -1   4     3795.63     3557.44     75.87 o 
   4  -1   4     3261.81     3331.01     82.29 o 
   5  -1   4    12492.59    12148.55    175.96 o 
   6  -1   4      188.83      186.26     20.49 o 
   7  -1   4       31.76       62.94     16.24 o 
   8  -1   4       22.43      118.96     38.20 o 
   9  -1   4      374.29      314.09     59.66 o 
  10  -1   4        3.09      -12.72     59.19 o 
  11  -1   4       47.58       20.01     48.69 o 
 -12   0   4        4.55       72.84     36.04 o 
 -11   0   4        0.01      -16.78     27.70 o 
 -10   0   4      271.78      341.27     59.66 o 
  -9   0   4        1.28        5.81     18.38 o 
  -8   0   4     3754.61     3738.81    152.25 o 
  -7   0   4       19.38       33.28     12.30 o 
  -6   0   4      233.21      233.51     25.97 o 
  -5   0   4        0.05       18.21     10.07 o 
  -4   0   4     3606.56     3324.54     82.39 o 
  -3   0   4      184.23      385.48     38.92 o 
  -2   0   4     9992.66    10250.09    106.72 o 
  -1   0   4       19.72      123.95     14.46 o 
   0   0   4    45696.60    46706.94    673.79 o 
   1   0   4        0.60       72.87     11.37 o 
   2   0   4   124128.05   125816.29    527.59 o 
   3   0   4        8.17       22.65      8.74 o 
   4   0   4       26.36       62.48     10.30 o 
   5   0   4       66.25       77.98     20.87 o 
   6   0   4      383.46      415.58     31.70 o 
   7   0   4        0.10       18.86     11.70 o 
   8   0   4       51.81       79.13     22.26 o 
   9   0   4        0.20       13.35     50.19 o 
  10   0   4      239.79      160.51     45.61 o 
  11   0   4        0.00       57.77     38.99 o 
 -12   1   4        0.92       10.19     79.86 o 
 -11   1   4        3.10       40.07     51.93 o 
 -10   1   4        1.20        8.81     56.98 o 
  -9   1   4        0.19      143.07     40.16 o 
  -8   1   4       42.83       30.47     16.54 o 
  -7   1   4      195.87      178.99     28.62 o 
  -6   1   4     2564.88     2581.45     83.21 o 
  -5   1   4      223.10      250.11     22.42 o 
  -4   1   4     3864.34     3902.65     80.87 o 
  -3   1   4    15214.13    15574.19    206.42 o 
  -2   1   4       55.15       51.25     13.66 o 
  -1   1   4      450.16      421.43     17.69 o 
   0   1   4        1.44        4.24      5.42 o 
   1   1   4     3925.61     3934.70     60.02 o 
   2   1   4     6775.31     7236.36     90.29 o 
   3   1   4    20785.00    19831.72    177.23 o 
   4   1   4     5969.00     6180.76    113.27 o 
   5   1   4     1640.47     1746.70     65.41 o 
   6   1   4      555.13      596.89     39.41 o 
   7   1   4      404.36      437.38     48.29 o 
   8   1   4      218.35      228.14     43.43 o 
   9   1   4      325.29      385.05     64.02 o 
  10   1   4       17.65       39.86     60.21 o 
  11   1   4       39.14       -8.47     31.53 o 
 -12   2   4       22.06      165.07     65.98 o 
 -11   2   4        3.10       30.93     30.46 o 
 -10   2   4      243.04      258.27     54.65 o 
  -9   2   4      702.73      644.87     65.65 o 
  -8   2   4      333.82      334.89     41.61 o 
  -7   2   4      840.51      883.14     69.86 o 
  -6   2   4     1757.21     1713.95     92.01 o 
  -5   2   4     1337.15     1472.15     79.45 o 
  -4   2   4     2003.28     2063.53     87.36 o 
  -3   2   4       55.69      119.85     32.30 o 
  -2   2   4     4041.97     4263.72    102.88 o 
  -1   2   4     9179.99     8824.87    104.76 o 
   0   2   4   143247.75   156532.05    535.83 o 
   1   2   4    30787.33    30621.75    205.34 o 
   2   2   4    12838.07    13177.16    210.14 o 
   3   2   4     3518.28     3447.66     79.94 o 
   4   2   4     3203.94     3368.90     86.16 o 
   5   2   4      165.80      151.55     20.11 o 
   6   2   4       35.81       86.06     15.70 o 
   7   2   4     3728.93     3389.49    144.91 o 
   8   2   4     1552.32     1472.27     98.68 o 
   9   2   4       34.51       23.94     34.09 o 
  10   2   4        3.73      -29.48     40.17 o 
  11   2   4        6.60        5.72     74.81 o 
 -11   3   4        8.40       -8.91     56.19 o 
 -10   3   4      165.07      210.18     50.74 o 
  -9   3   4     1021.31      963.24     84.49 o 
  -8   3   4      302.91      315.26     42.59 o 
  -7   3   4     1528.01     1416.85     93.24 o 
  -6   3   4      285.96      287.99     52.14 o 
  -5   3   4       20.16       18.55     12.27 o 
  -4   3   4       49.06       93.66     20.22 o 
  -3   3   4      341.43      328.88     25.74 o 
  -2   3   4     1170.63     1238.67     41.47 o 
  -1   3   4     2277.03     2288.35     61.39 o 
   0   3   4       48.77       53.15      8.20 o 
   1   3   4     6697.32     6426.45     97.70 o 
   2   3   4      598.35      646.31     33.10 o 
   3   3   4      238.35      334.24     31.35 o 
   4   3   4        0.23       28.17     15.31 o 
   5   3   4     6978.73     6883.08    143.26 o 
   6   3   4      238.03      238.79     26.01 o 
   7   3   4      293.73      334.18     42.35 o 
   8   3   4       48.86       84.77     22.39 o 
   9   3   4      667.61      680.24     69.72 o 
  10   3   4       40.58       40.94     65.19 o 
  11   3   4       84.40       24.01     65.34 o 
 -11   4   4      111.45      176.69     48.58 o 
 -10   4   4       43.90       35.43    111.91 o 
  -9   4   4       14.16       -9.22     18.72 o 
  -8   4   4      125.73      150.85     30.00 o 
  -7   4   4       90.97      104.38     26.11 o 
  -6   4   4       35.32       43.35     21.12 o 
  -5   4   4      316.35      280.91     34.74 o 
  -4   4   4       13.74       50.49     14.81 o 
  -3   4   4      967.00      945.96     42.99 o 
  -2   4   4      321.74      351.11     25.89 o 
  -1   4   4      150.03      166.29     15.96 o 
   0   4   4     6325.17     6358.42    103.61 o 
   1   4   4     1348.92     1176.20     39.36 o 
   2   4   4     1680.16     1749.70     73.36 o 
   3   4   4     2341.12     2295.38     75.04 o 
   4   4   4      848.49      833.82     47.13 o 
   5   4   4      476.83      459.99     35.41 o 
   6   4   4     3922.90     3922.89    120.86 o 
   7   4   4     1041.13      960.75     78.29 o 
   8   4   4        2.34       25.13     26.00 o 
   9   4   4        0.00       31.86     41.35 o 
  10   4   4       21.97      -12.21     25.69 o 
  11   4   4        5.12       38.67     49.72 o 
 -11   5   4      101.64       58.73     41.27 o 
 -10   5   4        1.01       -2.58     24.99 o 
  -9   5   4       13.86      -37.53     39.62 o 
  -8   5   4        1.76       25.98     28.77 o 
  -7   5   4       80.87      100.92     24.90 o 
  -6   5   4     1789.60     1753.71    108.70 o 
  -5   5   4      208.76      221.82     33.24 o 
  -4   5   4      664.24      663.71     35.85 o 
  -3   5   4     1397.71     1371.20     59.47 o 
  -2   5   4      620.91      654.97     39.26 o 
  -1   5   4     1200.60     1154.55     50.79 o 
   0   5   4       80.05       74.45      9.84 o 
   1   5   4     3054.71     3222.16    117.98 o 
   2   5   4     3629.55     3604.17     83.48 o 
   3   5   4       64.06       94.63     21.37 o 
   4   5   4      191.11      170.05     27.66 o 
   5   5   4      377.06      395.55     34.22 o 
   6   5   4      515.78      487.55     39.64 o 
   7   5   4       99.67      108.46     27.95 o 
   8   5   4      148.93      169.80     39.17 o 
   9   5   4      214.14      203.92     47.24 o 
  10   5   4        8.92       40.79     31.82 o 
 -10   6   4       14.71       -8.14     25.77 o 
  -9   6   4        0.38        4.42     27.90 o 
  -8   6   4      225.23      279.47     42.78 o 
  -7   6   4       36.46       12.17     21.18 o 
  -6   6   4      174.30      182.56     40.09 o 
  -5   6   4        6.24       15.39     20.59 o 
  -4   6   4     1651.22     1716.16     98.68 o 
  -3   6   4      198.11      214.92     21.94 o 
  -2   6   4     2898.52     2883.78     93.46 o 
  -1   6   4       80.16       79.74     11.11 o 
   0   6   4    11914.08    12463.72    255.27 o 
   1   6   4        0.04       17.94     13.68 o 
   2   6   4       85.08       76.48     19.85 o 
   3   6   4       60.95       73.16     21.57 o 
   4   6   4     5393.68     4903.66    168.95 o 
   5   6   4      428.84      465.80     48.53 o 
   6   6   4      378.95      453.00     71.57 o 
   7   6   4        7.14        9.63     30.83 o 
   8   6   4        1.10       24.94     32.20 o 
   9   6   4        2.23       16.72     32.88 o 
  10   6   4       26.44       93.23     65.11 o 
 -10   7   4       34.64       38.08     43.57 o 
  -9   7   4      113.87       82.13     27.60 o 
  -8   7   4      141.83      129.19     30.36 o 
  -7   7   4      230.87      210.09     34.39 o 
  -6   7   4        8.09       28.14     21.07 o 
  -5   7   4        9.41       27.02     19.44 o 
  -4   7   4      460.83      484.34     50.29 o 
  -3   7   4      141.93      130.85     19.90 o 
  -2   7   4      166.01      128.06     22.13 o 
  -1   7   4     1176.35     1247.01     81.31 o 
   0   7   4        0.00       11.68     15.25 o 
   1   7   4      408.26      408.62     45.93 o 
   2   7   4      260.04      246.89     36.94 o 
   3   7   4     1233.08     1307.62     89.64 o 
   4   7   4       34.21       79.27     22.40 o 
   5   7   4      122.92      138.10     28.53 o 
   6   7   4      823.01      844.75    101.00 o 
   7   7   4       22.66       16.19     30.68 o 
   8   7   4      118.27      130.40     37.24 o 
   9   7   4       29.10       24.13     46.88 o 
  -9   8   4       50.56       73.95     28.74 o 
  -8   8   4      454.29      490.57     57.72 o 
  -7   8   4      168.08      128.20     31.85 o 
  -6   8   4      316.74      330.63     43.60 o 
  -5   8   4       24.13      -12.91     22.72 o 
  -4   8   4       11.56       79.44     41.75 o 
  -3   8   4      958.66      904.97    100.02 o 
  -2   8   4       22.95       -2.15     16.10 o 
  -1   8   4      499.72      533.66     53.10 o 
   0   8   4     1112.88     1152.11     85.58 o 
   1   8   4       24.25       23.31     27.96 o 
   2   8   4      273.65      284.15     41.96 o 
   3   8   4       83.69      102.66     28.73 o 
   4   8   4      757.54      864.83     75.01 o 
   5   8   4       70.27      129.04     27.03 o 
   6   8   4        6.33       74.05     33.86 o 
   7   8   4        3.06       21.12     31.23 o 
   8   8   4       13.37       53.90     37.03 o 
   9   8   4        2.93       37.85     36.98 o 
  -8   9   4       29.70       54.77     35.37 o 
  -7   9   4      118.50       72.39     34.08 o 
  -6   9   4       23.64       67.98     30.97 o 
  -5   9   4      416.71      463.22     76.14 o 
  -4   9   4      266.98      298.51     88.47 o 
  -3   9   4      196.06      189.96     45.46 o 
  -2   9   4      119.79      114.72     24.10 o 
  -1   9   4        0.25       17.04     27.79 o 
   0   9   4        3.58       -8.39     19.12 o 
   1   9   4       24.30       28.03     22.68 o 
   2   9   4       44.02       56.21     23.71 o 
   3   9   4      324.05      364.81     48.04 o 
   4   9   4      227.75      226.91     30.33 o 
   5   9   4      323.85      313.28     44.70 o 
   6   9   4        8.71       27.73     55.16 o 
   7   9   4      325.70      368.95     62.01 o 
   8   9   4        0.03        9.03     60.45 o 
  -7  10   4      459.83      517.70    140.00 o 
  -6  10   4       26.72       20.03     31.01 o 
  -5  10   4       67.84      104.63     52.32 o 
  -4  10   4      289.25      323.32     96.52 o 
  -3  10   4      211.60      272.76     50.35 o 
  -2  10   4        3.92      -18.82     24.23 o 
  -1  10   4       48.51       33.13     20.00 o 
   0  10   4      281.03      251.37     41.47 o 
   1  10   4       27.44       36.51     21.86 o 
   2  10   4       36.90       15.94     21.74 o 
   3  10   4        2.22       10.03     34.13 o 
   4  10   4       14.38       69.15     30.13 o 
   5  10   4        0.60       73.12     36.58 o 
   6  10   4        4.08       44.16     36.45 o 
   7  10   4        1.72       82.48     85.15 o 
  -6  11   4        0.05       -5.89     36.27 o 
  -5  11   4       64.58       -2.80     95.65 o 
  -4  11   4        0.03        7.25     33.20 o 
  -3  11   4       38.47      143.82     43.33 o 
  -2  11   4       61.29       73.57     29.92 o 
  -1  11   4        3.85       16.04     25.35 o 
   0  11   4        6.74       25.89     23.61 o 
   1  11   4       27.42       -9.58     25.11 o 
   2  11   4      359.25      447.78     54.35 o 
   3  11   4       65.89       73.97     27.87 o 
   4  11   4        8.78       86.02     28.17 o 
   5  11   4      156.52      170.95     51.15 o 
   6  11   4        0.04        5.78     42.18 o 
  -4  12   4       20.12       66.11     35.93 o 
  -3  12   4        2.09       28.98     60.69 o 
  -2  12   4        2.61       70.28     63.29 o 
  -1  12   4        2.69       77.91     33.14 o 
   0  12   4      207.65      147.53     45.08 o 
   1  12   4       44.59       99.15     29.66 o 
   2  12   4        4.71       19.64     28.19 o 
   3  12   4       71.93       80.05     37.87 o 
   4  12   4        0.90       -6.92     30.03 o 
  -2 -13   5        0.23       23.08     29.52 o 
  -1 -13   5       26.69      -19.10     30.13 o 
   0 -13   5        0.04       20.76     51.77 o 
   1 -13   5       95.31      171.56     39.77 o 
   2 -13   5       28.11       11.92     84.84 o 
  -5 -12   5        0.08       36.15     31.51 o 
  -4 -12   5       19.38      -25.68     25.96 o 
  -3 -12   5       77.70       61.55     28.73 o 
  -2 -12   5      180.94      173.61     33.91 o 
  -1 -12   5       69.55       96.98     35.70 o 
   0 -12   5        4.63      -37.33     24.88 o 
   1 -12   5        6.75       12.35     24.82 o 
   2 -12   5        0.01       44.87     34.88 o 
   3 -12   5        0.03      -41.49     30.76 o 
   4 -12   5        8.47      -50.63     33.75 o 
   5 -12   5       50.43       67.71     44.98 o 
  -6 -11   5        1.39       24.89     33.01 o 
  -5 -11   5        3.92      -34.94     50.59 o 
  -4 -11   5        1.55      -45.59     30.40 o 
  -3 -11   5        8.06       16.77     23.66 o 
  -2 -11   5      521.24      553.88     62.74 o 
  -1 -11   5      194.78      227.72     36.61 o 
   0 -11   5       26.30        9.79     34.56 o 
   1 -11   5      263.84      290.15     52.02 o 
   2 -11   5     1530.21     1576.30    148.41 o 
   3 -11   5       25.51       32.12     32.97 o 
   4 -11   5      174.87      157.46     40.83 o 
   5 -11   5       28.36       87.92     31.77 o 
   6 -11   5        1.50      -31.97     49.09 o 
  -7 -10   5       10.55       10.05     36.43 o 
  -6 -10   5       31.67       32.24     35.18 o 
  -5 -10   5      267.02      219.97     39.55 o 
  -4 -10   5       27.48       42.63     40.81 o 
  -3 -10   5      114.07      133.91     28.30 o 
  -2 -10   5       62.99       95.01     24.97 o 
  -1 -10   5       69.49       85.55     24.91 o 
   0 -10   5        0.26       45.02     23.84 o 
   1 -10   5       92.82       74.96     23.72 o 
   2 -10   5      127.23      136.80     27.16 o 
   3 -10   5       27.03       47.35     30.89 o 
   4 -10   5       10.33        8.60     24.14 o 
   5 -10   5      229.14      295.17     50.51 o 
   6 -10   5       41.65       14.11     32.86 o 
   7 -10   5        8.18       70.48     36.22 o 
  -8  -9   5       71.66      129.42     48.53 o 
  -7  -9   5       19.78       43.61     26.07 o 
  -6  -9   5       17.89       76.13     27.45 o 
  -5  -9   5       11.79        0.37     21.80 o 
  -4  -9   5      268.37      208.51     49.14 o 
  -3  -9   5      650.21      640.66     65.04 o 
  -2  -9   5      350.51      393.53     49.42 o 
  -1  -9   5      374.48      305.99     43.48 o 
   0  -9   5       17.91       21.92     21.32 o 
   1  -9   5      376.59      400.89     48.07 o 
   2  -9   5      280.63      279.13     37.89 o 
   3  -9   5      242.28      222.55     48.14 o 
   4  -9   5      100.21      103.23     38.59 o 
   5  -9   5       14.52       12.32     31.68 o 
   6  -9   5       31.12       -3.89     31.35 o 
   7  -9   5        5.94       54.38     31.86 o 
   8  -9   5       57.71       44.68     36.09 o 
  -9  -8   5       57.26       31.35     50.51 o 
  -8  -8   5        1.12       58.66     34.21 o 
  -7  -8   5      642.41      620.97     64.31 o 
  -6  -8   5       65.09       50.32     23.45 o 
  -5  -8   5       18.16       61.69     30.44 o 
  -4  -8   5      484.65      533.57     59.53 o 
  -3  -8   5       29.83       31.73     40.59 o 
  -2  -8   5        0.28       -2.68     17.54 o 
  -1  -8   5       75.30      151.91     33.29 o 
   0  -8   5      638.56      681.60     62.47 o 
   1  -8   5      274.01      225.95     33.66 o 
   2  -8   5      104.55      125.14     23.87 o 
   3  -8   5        0.36       29.59     17.20 o 
   4  -8   5       50.97       95.92     30.72 o 
   5  -8   5       78.70       74.63     24.60 o 
   6  -8   5      174.64      193.49     32.37 o 
   7  -8   5      444.98      516.99     58.88 o 
   8  -8   5       49.13       49.64     30.63 o 
   9  -8   5       90.43       56.46     34.10 o 
 -10  -7   5       41.68       42.73     36.38 o 
  -9  -7   5        5.80       33.52     36.00 o 
  -8  -7   5      193.13      364.60     89.33 o 
  -7  -7   5        0.06        2.75     21.42 o 
  -6  -7   5      484.82      494.61     53.30 o 
  -5  -7   5      184.86      211.24     34.06 o 
  -4  -7   5       14.68       11.77     16.88 o 
  -3  -7   5      573.56      546.40     61.86 o 
  -2  -7   5     1053.96     1177.73     80.93 o 
  -1  -7   5     1695.51     1590.13     94.07 o 
   0  -7   5        2.52      -18.99     12.66 o 
   1  -7   5      815.00      749.91     45.09 o 
   2  -7   5        3.98       33.69     12.46 o 
   3  -7   5      131.59      165.50     19.32 o 
   4  -7   5       93.48      140.30     18.04 o 
   5  -7   5        7.54       22.15     17.44 o 
   6  -7   5      794.05      799.59     73.29 o 
   7  -7   5       47.27        6.76     37.31 o 
   8  -7   5      212.91      317.38     42.84 o 
   9  -7   5       36.82       75.30     35.32 o 
  10  -7   5       15.04        8.43     72.68 o 
 -10  -6   5      187.45      225.62     44.90 o 
  -9  -6   5      324.59      548.24     74.74 o 
  -8  -6   5      432.73      365.87     48.56 o 
  -7  -6   5      823.70      711.88     66.34 o 
  -6  -6   5        0.16       23.51     39.77 o 
  -5  -6   5       21.14       21.43     17.50 o 
  -4  -6   5        0.00       -7.55     15.68 o 
  -3  -6   5        9.36        9.85      9.98 o 
  -2  -6   5      343.13      351.44     39.09 o 
  -1  -6   5      848.77     1011.42     67.47 o 
   0  -6   5       23.19       26.74     10.00 o 
   1  -6   5      605.47      677.52     42.17 o 
   2  -6   5     3676.78     3607.61    106.58 o 
   3  -6   5     4742.02     4661.48    125.42 o 
   4  -6   5      190.50      234.89     28.03 o 
   5  -6   5        5.66       39.98     16.02 o 
   6  -6   5      599.94      588.42     59.63 o 
   7  -6   5       22.65       41.65     21.36 o 
   8  -6   5      204.35      254.52     37.68 o 
   9  -6   5       60.76       92.48     32.53 o 
  10  -6   5        0.16       80.45     34.09 o 
 -11  -5   5        6.00      -33.30     52.87 o 
 -10  -5   5       25.04      125.43     64.16 o 
  -9  -5   5        2.57      -11.08     27.67 o 
  -8  -5   5       53.73       92.52     23.89 o 
  -7  -5   5      806.36      702.52     52.71 o 
  -6  -5   5     2317.78     2143.06     91.97 o 
  -5  -5   5      365.57      435.76     36.62 o 
  -4  -5   5      378.13      462.76     33.16 o 
  -3  -5   5      104.75       95.95     11.98 o 
  -2  -5   5     1872.33     1956.82     55.71 o 
  -1  -5   5     1230.59     1214.72     42.05 o 
   0  -5   5       61.02       58.35      8.71 o 
   1  -5   5     1386.43     1302.75     56.62 o 
   2  -5   5      110.77      127.33     16.30 o 
   3  -5   5     1381.07     1269.36     59.65 o 
   4  -5   5      182.74      163.13     20.32 o 
   5  -5   5      293.21      277.54     25.65 o 
   6  -5   5      110.08      115.49     21.72 o 
   7  -5   5       69.02       86.99     21.46 o 
   8  -5   5      116.28       64.92     25.26 o 
   9  -5   5      158.22      200.05     46.74 o 
  10  -5   5      145.81      170.68     45.53 o 
  11  -5   5      104.83      198.56     53.35 o 
 -11  -4   5       35.71      108.66     37.18 o 
 -10  -4   5      222.42      245.73     62.74 o 
  -9  -4   5       51.84       37.12     29.96 o 
  -8  -4   5       59.30      126.32     26.90 o 
  -7  -4   5       58.90      136.44     22.39 o 
  -6  -4   5       44.90       51.59     23.58 o 
  -5  -4   5      235.91      266.39     27.95 o 
  -4  -4   5     2555.74     2362.58     80.67 o 
  -3  -4   5     4773.81     4835.73    106.87 o 
  -2  -4   5      554.35      552.17     42.17 o 
  -1  -4   5      308.04      362.18     21.60 o 
   0  -4   5     2442.75     2338.38     63.74 o 
   1  -4   5       86.32      129.87     13.82 o 
   2  -4   5     4767.87     4752.46    105.92 o 
   3  -4   5      401.80      341.40     27.53 o 
   4  -4   5     3247.42     3422.35     97.33 o 
   5  -4   5      264.01      308.58     31.38 o 
   6  -4   5     1009.33      976.87     72.43 o 
   7  -4   5       80.48       61.76     19.36 o 
   8  -4   5        7.76        8.91     27.56 o 
   9  -4   5       66.50       36.48     37.41 o 
  10  -4   5       89.40      106.00     36.86 o 
  11  -4   5      134.14      222.06     79.39 o 
 -11  -3   5       16.70        2.27     33.88 o 
 -10  -3   5      161.27      217.73     41.26 o 
  -9  -3   5       18.26       72.78     24.01 o 
  -8  -3   5        1.57       37.16     17.57 o 
  -7  -3   5       14.41       14.85     15.66 o 
  -6  -3   5     2143.21     2084.48     86.32 o 
  -5  -3   5      228.90      220.46     24.79 o 
  -4  -3   5      149.35      207.46     21.68 o 
  -3  -3   5     5334.75     5123.51    105.54 o 
  -2  -3   5    11531.24    11431.28    140.93 o 
  -1  -3   5     4485.14     4903.46    171.64 o 
   0  -3   5        5.21       18.48      7.63 o 
   1  -3   5     9478.08     9661.55    128.23 o 
   2  -3   5     1091.62     1008.59     43.07 o 
   3  -3   5      269.37      313.09     30.96 o 
   4  -3   5     1068.06     1125.93     51.56 o 
   5  -3   5     1789.80     1730.13     68.72 o 
   6  -3   5     1060.01      920.84     50.91 o 
   7  -3   5        9.80       24.91     15.71 o 
   8  -3   5      322.53      339.99     61.09 o 
   9  -3   5      103.79       50.50     32.14 o 
  10  -3   5       26.93       28.88     29.63 o 
  11  -3   5      100.91      150.97     68.34 o 
 -12  -2   5        2.10       29.48     37.26 o 
 -11  -2   5        3.67       61.36     72.29 o 
 -10  -2   5      208.88      230.03     63.29 o 
  -9  -2   5       10.33       66.90     34.18 o 
  -8  -2   5       23.88       74.14     19.02 o 
  -7  -2   5        1.71       29.31     16.44 o 
  -6  -2   5     1746.45     1606.98     73.83 o 
  -5  -2   5       79.89       78.41     14.48 o 
  -4  -2   5      839.68     1016.82     49.04 o 
  -3  -2   5     2001.09     1814.01     58.81 o 
  -2  -2   5    37865.31    40257.78    251.01 o 
  -1  -2   5     8435.13     8384.26     98.82 o 
   0  -2   5    45877.43    48112.89    250.35 o 
   1  -2   5     3061.43     3115.11     63.91 o 
   2  -2   5      354.07      339.02     22.08 o 
   3  -2   5        0.21       61.61     17.27 o 
   4  -2   5    11860.66    11870.38    164.89 o 
   5  -2   5      727.12      711.13     41.48 o 
   6  -2   5      125.99      134.90     17.04 o 
   7  -2   5      660.22      721.18     58.48 o 
   8  -2   5       95.36      165.84     44.10 o 
   9  -2   5       61.96       88.02     33.12 o 
  10  -2   5       21.27       50.07     32.90 o 
  11  -2   5      216.42      133.36     47.98 o 
 -12  -1   5        6.26       48.84     63.29 o 
 -11  -1   5       44.33       55.76     32.58 o 
 -10  -1   5      266.84      230.51     47.26 o 
  -9  -1   5     5834.24     5596.87    198.71 o 
  -8  -1   5      231.01      185.97     32.84 o 
  -7  -1   5       98.39      125.21     19.70 o 
  -6  -1   5      461.73      502.65     38.66 o 
  -5  -1   5     6932.60     6760.75    138.10 o 
  -4  -1   5     1392.73     1390.79     55.75 o 
  -3  -1   5    18237.18    18426.39    192.23 o 
  -2  -1   5    17986.56    17615.70    150.38 o 
  -1  -1   5     2682.28     2388.44     57.29 o 
   0  -1   5        0.93       -7.96      5.30 o 
   1  -1   5     4639.92     4192.21     63.16 o 
   2  -1   5    15808.90    16562.42    178.81 o 
   3  -1   5     1605.70     1728.13     70.19 o 
   4  -1   5     3632.68     3512.64     84.52 o 
   5  -1   5      432.36      506.49     33.85 o 
   6  -1   5     3187.35     3052.18     94.88 o 
   7  -1   5      939.81      880.31     50.99 o 
   8  -1   5      264.07      312.20     60.04 o 
   9  -1   5      199.17      238.29     50.61 o 
  10  -1   5      536.28      447.95     71.49 o 
  11  -1   5       70.65      -29.22     59.03 o 
 -12   0   5        3.86       31.71     66.61 o 
 -11   0   5        5.37       61.35     34.51 o 
 -10   0   5        0.81       37.38     56.11 o 
  -9   0   5      181.49      178.29     31.88 o 
  -8   0   5        0.45       66.68     20.88 o 
  -7   0   5      110.26      134.54     23.96 o 
  -6   0   5        1.30       -3.75     11.89 o 
  -5   0   5     1043.44     1048.72     50.36 o 
  -4   0   5       43.71       71.14     12.22 o 
  -3   0   5     2745.43     2715.49     65.12 o 
  -2   0   5      138.75      129.46     18.61 o 
  -1   0   5     3935.41     4010.42     55.31 o 
   0   0   5        1.49        6.63     11.68 o 
   1   0   5     2545.25     2430.10     57.63 o 
   2   0   5        9.10       18.46     12.91 o 
   3   0   5    17343.66    17366.27    158.58 o 
   4   0   5       33.39       80.40     17.75 o 
   5   0   5        8.57       22.95      9.27 o 
   6   0   5       19.53       89.55     22.10 o 
   7   0   5       96.90       87.36     22.80 o 
   8   0   5       11.99       33.77     25.15 o 
   9   0   5      881.91      803.42     97.86 o 
  10   0   5        0.26       -7.27     31.36 o 
  11   0   5      179.79      165.95     47.59 o 
 -12   1   5       32.13      180.95    131.48 o 
 -11   1   5       43.85       79.11     38.99 o 
 -10   1   5      178.88      220.44     46.87 o 
  -9   1   5     2570.95     2241.86    125.20 o 
  -8   1   5        1.79        3.60     15.68 o 
  -7   1   5      121.96      133.90     23.35 o 
  -6   1   5      174.15      209.72     19.70 o 
  -5   1   5     1896.06     1752.99     60.14 o 
  -4   1   5      602.25      579.82     29.14 o 
  -3   1   5     5495.31     5389.81    122.56 o 
  -2   1   5        7.74       22.07      9.73 o 
  -1   1   5     5723.10     5480.87     71.41 o 
   0   1   5       62.50       73.28      8.36 o 
   1   1   5     7812.17     7464.74     86.40 o 
   2   1   5    28830.13    29439.38    203.58 o 
   3   1   5      823.93      858.90     39.47 o 
   4   1   5      194.58      229.36     20.71 o 
   5   1   5     1430.33     1529.27     59.74 o 
   6   1   5     4027.95     3943.25    107.25 o 
   7   1   5        0.31       29.61     18.39 o 
   8   1   5      352.49      351.76     46.03 o 
   9   1   5      345.12      312.76     54.29 o 
  10   1   5      108.37      202.73     47.73 o 
  11   1   5       77.00       63.46     31.50 o 
 -12   2   5        1.18       49.63     92.33 o 
 -11   2   5        6.31       57.92     32.52 o 
 -10   2   5      549.12      605.69    152.15 o 
  -9   2   5      616.83      592.23     62.71 o 
  -8   2   5      310.62      345.32     52.90 o 
  -7   2   5        6.50       74.16     19.34 o 
  -6   2   5     1088.44     1108.03     73.96 o 
  -5   2   5     1496.20     1573.46     83.37 o 
  -4   2   5      432.38      410.24     38.27 o 
  -3   2   5     3064.49     2964.60     96.92 o 
  -2   2   5      269.76      206.30     14.10 o 
  -1   2   5      414.55      879.46     68.46 o 
   0   2   5    87048.05    94361.81    474.63 o 
   1   2   5      167.94      878.19     80.81 o 
   2   2   5    10608.43    10791.73    130.95 o 
   3   2   5        0.01       58.50     47.68 o 
   4   2   5       82.42       56.93     20.50 o 
   5   2   5     2317.98     2292.79     77.69 o 
   6   2   5      961.07      950.66     53.02 o 
   7   2   5      351.24      463.50     50.24 o 
   8   2   5     1170.89     1191.60     91.08 o 
   9   2   5        1.12       -2.04     36.28 o 
  10   2   5      185.83      156.32     43.93 o 
  11   2   5      203.25      281.62     51.63 o 
 -11   3   5       27.22      -31.15     34.64 o 
 -10   3   5       62.12       63.25     33.80 o 
  -9   3   5        5.80       19.24     43.23 o 
  -8   3   5      743.13      772.00     71.37 o 
  -7   3   5       26.18       46.74     30.24 o 
  -6   3   5     1110.86     1140.26     78.22 o 
  -5   3   5      147.50      198.98     27.75 o 
  -4   3   5     1712.12     1779.37     86.67 o 
  -3   3   5      347.85      416.17     37.06 o 
  -2   3   5      275.80      274.19     19.83 o 
  -1   3   5     3015.35     3350.71     76.04 o 
   0   3   5      281.62      274.00     20.20 o 
   1   3   5    19233.11    20028.99    182.87 o 
   2   3   5     9781.36     9816.51    137.37 o 
   3   3   5     3923.07     3749.42     91.85 o 
   4   3   5     2647.24     2746.76     83.43 o 
   5   3   5      577.97      559.40     38.07 o 
   6   3   5      710.77      678.74     44.67 o 
   7   3   5      486.84      554.23     57.24 o 
   8   3   5       22.99       46.82     27.07 o 
   9   3   5      172.23      195.44     34.35 o 
  10   3   5        0.35       12.47     45.61 o 
  11   3   5       54.66       40.36     96.12 o 
 -11   4   5       10.15       28.38     42.06 o 
 -10   4   5      842.86      830.70    130.35 o 
  -9   4   5        4.04       19.94     20.43 o 
  -8   4   5      583.47      498.69     57.48 o 
  -7   4   5      243.47      262.09     36.88 o 
  -6   4   5      617.34      667.02     61.63 o 
  -5   4   5      245.36      288.32     36.31 o 
  -4   4   5     4159.22     4293.74    144.80 o 
  -3   4   5      148.88      151.91     17.38 o 
  -2   4   5       26.09       66.33     13.17 o 
  -1   4   5       13.93       51.79      9.81 o 
   0   4   5     1770.18     1718.80     54.68 o 
   1   4   5       41.69       55.05      8.23 o 
   2   4   5     1239.66     1250.93     50.36 o 
   3   4   5      542.05      661.26     39.83 o 
   4   4   5     1198.10     1234.51     58.19 o 
   5   4   5        4.76       25.15     11.38 o 
   6   4   5      687.70      643.14     60.50 o 
   7   4   5      166.08       96.34     27.54 o 
   8   4   5      601.79      598.14     62.31 o 
   9   4   5       22.79       29.94     24.19 o 
  10   4   5      127.65      155.36     32.17 o 
  11   4   5        0.09      131.48     64.24 o 
 -11   5   5       13.16      -34.73     38.48 o 
 -10   5   5       32.33       32.15     26.16 o 
  -9   5   5       74.13       64.54     27.87 o 
  -8   5   5       41.98        7.55     21.12 o 
  -7   5   5        0.10       26.98     29.47 o 
  -6   5   5      326.54      309.21     46.99 o 
  -5   5   5      342.22      324.37     39.47 o 
  -4   5   5      129.22      154.50     23.58 o 
  -3   5   5      652.41      756.98     42.74 o 
  -2   5   5        2.51       -0.63     10.34 o 
  -1   5   5     6090.80     5968.34    121.31 o 
   0   5   5        4.72        6.80      6.57 o 
   1   5   5      603.32      638.88     28.55 o 
   2   5   5     5408.04     5304.79    108.14 o 
   3   5   5     4472.42     4179.33    106.81 o 
   4   5   5      391.07      472.52     34.69 o 
   5   5   5      430.60      463.98     37.11 o 
   6   5   5      322.19      405.44     66.94 o 
   7   5   5      150.42      184.14     33.63 o 
   8   5   5        0.69      -34.39     46.01 o 
   9   5   5       28.88       -2.04     32.30 o 
  10   5   5       15.05       36.30     83.42 o 
 -10   6   5      137.22      120.31     69.02 o 
  -9   6   5       37.40       19.13     25.16 o 
  -8   6   5       54.77       56.35     40.44 o 
  -7   6   5      123.42      120.07     27.91 o 
  -6   6   5      458.20      421.48     51.95 o 
  -5   6   5      797.84      810.06     71.36 o 
  -4   6   5      138.92      149.51     25.45 o 
  -3   6   5       12.69       38.64     16.26 o 
  -2   6   5      154.78      161.14     19.01 o 
  -1   6   5        2.34        8.04      8.46 o 
   0   6   5     6897.16     7295.19    120.11 o 
   1   6   5      107.44      121.51     21.31 o 
   2   6   5       54.22       80.60     19.38 o 
   3   6   5      790.52      686.65     59.52 o 
   4   6   5      193.53      297.54     35.51 o 
   5   6   5      718.76      755.55     64.40 o 
   6   6   5      150.90      100.47     39.85 o 
   7   6   5      283.35      354.63     65.01 o 
   8   6   5        3.48      -23.16     31.49 o 
   9   6   5       47.71       85.89     34.25 o 
  10   6   5        0.10       60.24     35.70 o 
 -10   7   5       19.59       94.29     36.59 o 
  -9   7   5       53.16       30.75     26.19 o 
  -8   7   5      255.38      268.30     61.57 o 
  -7   7   5       58.22       65.43     26.14 o 
  -6   7   5       20.85       34.58     17.42 o 
  -5   7   5      305.47      292.97     41.17 o 
  -4   7   5      127.06      111.59     21.69 o 
  -3   7   5       17.07        9.66     17.02 o 
  -2   7   5      217.55      245.56     30.19 o 
  -1   7   5      638.84      571.57     52.41 o 
   0   7   5       59.79       87.93     20.45 o 
   1   7   5       26.20       34.34     17.88 o 
   2   7   5       13.08       42.94     19.31 o 
   3   7   5      160.13      166.43     30.81 o 
   4   7   5      110.40      148.55     27.71 o 
   5   7   5       20.83       64.53     23.41 o 
   6   7   5       25.25       52.97     34.36 o 
   7   7   5       74.54       98.55     34.32 o 
   8   7   5       14.61       25.32     34.20 o 
   9   7   5      166.86      117.31     53.51 o 
  -9   8   5       37.70       82.50     30.08 o 
  -8   8   5       55.16       53.40     26.63 o 
  -7   8   5       65.85       45.96     24.55 o 
  -6   8   5      348.66      359.43     47.67 o 
  -5   8   5       12.26       37.11     30.05 o 
  -4   8   5       39.68       49.86     25.35 o 
  -3   8   5      633.22      696.48     87.09 o 
  -2   8   5       98.48      104.46     21.69 o 
  -1   8   5       18.56       26.57     15.93 o 
   0   8   5      741.91      812.73     69.87 o 
   1   8   5       60.80       51.62     37.57 o 
   2   8   5     1788.55     1801.32    112.40 o 
   3   8   5      211.31      219.67     37.55 o 
   4   8   5       21.71       73.58     23.61 o 
   5   8   5      509.37      532.52     58.48 o 
   6   8   5      309.19      311.51     65.19 o 
   7   8   5        0.01       72.62     37.85 o 
   8   8   5       30.39       18.97     58.56 o 
   9   8   5        0.51       36.93     62.74 o 
  -8   9   5       24.02      106.52     34.64 o 
  -7   9   5        4.04      -20.59     32.42 o 
  -6   9   5      805.66      818.60    115.30 o 
  -5   9   5        0.84        2.01     26.61 o 
  -4   9   5      449.74      449.09    131.24 o 
  -3   9   5        0.63       -8.87     32.51 o 
  -2   9   5       79.45      121.36     30.40 o 
  -1   9   5       24.58       74.69     21.76 o 
   0   9   5        5.87       16.58     19.11 o 
   1   9   5        2.92       50.47     24.47 o 
   2   9   5       91.93       71.09     25.47 o 
   3   9   5        1.12       17.22     39.99 o 
   4   9   5        0.54       47.47     24.39 o 
   5   9   5       89.14      136.99     42.67 o 
   6   9   5       34.66       85.70     37.16 o 
   7   9   5       14.11       37.73     31.53 o 
   8   9   5       15.13       53.43     49.24 o 
  -7  10   5        5.04        2.17     48.85 o 
  -6  10   5       25.92       20.68     32.46 o 
  -5  10   5       14.86       41.67     42.14 o 
  -4  10   5       68.43       23.10     29.22 o 
  -3  10   5       20.41       65.22     71.58 o 
  -2  10   5      336.64      314.10     60.62 o 
  -1  10   5       86.78       75.61     22.86 o 
   0  10   5      435.70      510.99     57.08 o 
   1  10   5       50.55       36.60     31.29 o 
   2  10   5       41.98        5.87     40.28 o 
   3  10   5      224.21      228.24     53.38 o 
   4  10   5      176.14      190.99     29.12 o 
   5  10   5      229.18      235.38     76.87 o 
   6  10   5       18.57        4.61     33.41 o 
   7  10   5       11.20       34.48     35.69 o 
  -6  11   5      130.00      158.90     39.87 o 
  -5  11   5       22.88       74.44     35.46 o 
  -4  11   5        9.92      -14.33     28.07 o 
  -3  11   5      196.08      258.51     66.29 o 
  -2  11   5        9.32       46.22     29.01 o 
  -1  11   5        0.01       -5.86     26.00 o 
   0  11   5        0.13       41.19     21.70 o 
   1  11   5       12.40      -14.86     22.40 o 
   2  11   5        0.30       13.61     33.59 o 
   3  11   5       41.01      -14.92     25.72 o 
   4  11   5       50.75       95.86     41.99 o 
   5  11   5        0.15      -13.71     88.47 o 
  -4  12   5       40.93       52.01     87.52 o 
  -3  12   5        0.95      -38.00     33.56 o 
  -2  12   5      116.06       83.43     35.83 o 
  -1  12   5        7.12       84.05     95.88 o 
   0  12   5        8.15        9.17     53.38 o 
   1  12   5       11.98       17.02     26.68 o 
   2  12   5       11.82      -11.72     27.70 o 
   3  12   5       45.87       54.82     38.45 o 
   4  12   5       35.60       28.82     29.99 o 
  -2 -13   6        8.86       37.56     35.75 o 
  -1 -13   6       76.21       18.53     29.86 o 
   0 -13   6       28.54       62.30     53.51 o 
   1 -13   6        5.63       20.36     55.24 o 
   2 -13   6        2.18       -8.08     37.53 o 
  -5 -12   6        7.42      -28.98     29.61 o 
  -4 -12   6       27.21       11.66     26.36 o 
  -3 -12   6        9.12       36.82     32.91 o 
  -2 -12   6      161.39      175.79     35.26 o 
  -1 -12   6        2.71       34.16     26.82 o 
   0 -12   6      175.91      233.78     36.64 o 
   1 -12   6        7.83       47.84     24.86 o 
   2 -12   6      184.43      210.31     50.25 o 
   3 -12   6       20.35       35.79     33.68 o 
   4 -12   6       34.13       91.67     37.85 o 
   5 -12   6        2.62       12.83     33.56 o 
  -6 -11   6       30.18       16.06     44.84 o 
  -5 -11   6       66.73       82.87     30.22 o 
  -4 -11   6       79.32       93.80     42.47 o 
  -3 -11   6       38.22       -7.40     35.12 o 
  -2 -11   6       16.73       15.40     24.82 o 
  -1 -11   6        0.60       -0.59     22.00 o 
   0 -11   6        9.29       43.99     21.90 o 
   1 -11   6      504.45      509.53     58.27 o 
   2 -11   6        0.73      120.86     37.44 o 
   3 -11   6       75.91      108.20     35.92 o 
   4 -11   6       87.41       14.36     45.06 o 
   5 -11   6        0.11      -38.73     51.30 o 
   6 -11   6       38.75       21.04     43.72 o 
  -7 -10   6       60.73       89.75     31.50 o 
  -6 -10   6       59.80       54.40     26.66 o 
  -5 -10   6        0.12       -2.07     34.00 o 
  -4 -10   6       90.50       74.73     26.14 o 
  -3 -10   6       23.48       16.20     22.14 o 
  -2 -10   6      351.60      284.48     44.51 o 
  -1 -10   6      106.06      129.03     27.44 o 
   0 -10   6      527.60      486.65     55.45 o 
   1 -10   6       17.20       43.27     28.24 o 
   2 -10   6      148.42      116.00     26.16 o 
   3 -10   6      119.07      157.94     36.38 o 
   4 -10   6        1.95      -18.45     27.16 o 
   5 -10   6       37.03       28.89     32.70 o 
   6 -10   6       82.98      110.90     34.95 o 
   7 -10   6      215.31      265.64     49.82 o 
  -8  -9   6       15.44      132.14     69.45 o 
  -7  -9   6       20.22       73.36     28.36 o 
  -6  -9   6      237.03      302.28     42.78 o 
  -5  -9   6       29.68       88.92     33.61 o 
  -4  -9   6       27.95       52.81     28.66 o 
  -3  -9   6        2.30       34.77     22.07 o 
  -2  -9   6       20.47       45.35     35.03 o 
  -1  -9   6      340.55      328.54     45.10 o 
   0  -9   6       18.59        9.09     19.62 o 
   1  -9   6       63.00       26.11     19.23 o 
   2  -9   6      228.34      239.79     34.02 o 
   3  -9   6      463.51      422.31     46.18 o 
   4  -9   6      127.82       80.97     33.93 o 
   5  -9   6      162.46      157.23     45.77 o 
   6  -9   6       71.98      109.71     36.88 o 
   7  -9   6       34.43       25.08     32.20 o 
   8  -9   6       36.70       19.38     35.80 o 
  -9  -8   6        4.49       55.23     37.49 o 
  -8  -8   6      210.50      178.81     48.16 o 
  -7  -8   6      357.23      367.60     66.59 o 
  -6  -8   6        7.03       -2.54     21.79 o 
  -5  -8   6      264.57      307.29     39.48 o 
  -4  -8   6      731.32      886.55     77.23 o 
  -3  -8   6      335.40      411.86     49.14 o 
  -2  -8   6        0.17        7.41     17.61 o 
  -1  -8   6      188.81      181.18     32.24 o 
   0  -8   6      887.71      883.87     72.16 o 
   1  -8   6        3.58       12.54     14.59 o 
   2  -8   6       65.54       65.86     20.72 o 
   3  -8   6        8.14        1.28     16.22 o 
   4  -8   6       35.40       48.99     18.56 o 
   5  -8   6       17.37       -1.99     20.67 o 
   6  -8   6      145.15      132.08     29.02 o 
   7  -8   6      176.00      197.65     34.98 o 
   8  -8   6        1.78       39.86     26.13 o 
   9  -8   6        7.86      -25.62     32.40 o 
 -10  -7   6        3.48      -20.48     35.99 o 
  -9  -7   6       46.20       34.88     52.24 o 
  -8  -7   6      235.85      181.57     44.89 o 
  -7  -7   6        1.53       16.29     23.57 o 
  -6  -7   6       10.61       40.82     21.13 o 
  -5  -7   6        4.44       18.39     18.64 o 
  -4  -7   6       68.84       89.27     23.83 o 
  -3  -7   6      102.93       95.07     22.86 o 
  -2  -7   6     1828.63     1643.56     96.48 o 
  -1  -7   6      329.51      402.86     46.30 o 
   0  -7   6        2.43       10.88     13.67 o 
   1  -7   6      429.06      446.02     34.65 o 
   2  -7   6     1748.74     1629.40     74.53 o 
   3  -7   6      309.23      294.74     30.68 o 
   4  -7   6      583.21      535.63     40.56 o 
   5  -7   6       61.84      142.98     29.86 o 
   6  -7   6        2.21        4.80     19.56 o 
   7  -7   6      211.49      257.69     41.08 o 
   8  -7   6       43.67       67.65     26.30 o 
   9  -7   6       65.07      122.87     51.69 o 
  10  -7   6       21.02       30.67     34.43 o 
 -10  -6   6       56.51       30.54     59.27 o 
  -9  -6   6       28.30       25.52     31.36 o 
  -8  -6   6       66.09      101.07     26.93 o 
  -7  -6   6      193.06      168.90     32.71 o 
  -6  -6   6       35.70       43.11     21.02 o 
  -5  -6   6     1160.21     1068.58     77.05 o 
  -4  -6   6      560.78      558.63     52.78 o 
  -3  -6   6      120.10      126.22     24.50 o 
  -2  -6   6      162.96      160.81     21.33 o 
  -1  -6   6      186.77      187.19     15.04 o 
   0  -6   6     1544.27     1688.71     60.71 o 
   1  -6   6       25.24       60.24     12.31 o 
   2  -6   6      432.82      443.65     34.56 o 
   3  -6   6      368.70      446.92     36.12 o 
   4  -6   6     1944.56     1850.12     79.67 o 
   5  -6   6        5.89       26.31     15.08 o 
   6  -6   6       63.37       93.33     21.59 o 
   7  -6   6       16.55       33.12     19.51 o 
   8  -6   6     1357.80     1279.56     97.76 o 
   9  -6   6        6.74       15.11     28.12 o 
  10  -6   6       78.27      122.22     43.06 o 
 -11  -5   6      139.63      116.80     60.14 o 
 -10  -5   6       21.27       53.44     34.29 o 
  -9  -5   6        8.71       28.88     26.64 o 
  -8  -5   6        0.15       52.05     24.75 o 
  -7  -5   6       58.36       92.41     18.54 o 
  -6  -5   6      453.97      497.30     42.02 o 
  -5  -5   6      615.01      593.28     42.32 o 
  -4  -5   6      456.15      433.00     32.02 o 
  -3  -5   6     1325.15     1259.38     53.98 o 
  -2  -5   6     4753.27     4556.56     96.93 o 
  -1  -5   6      939.62      940.00     39.40 o 
   0  -5   6       41.95       79.14     13.24 o 
   1  -5   6       16.13        7.04      7.95 o 
   2  -5   6     3638.58     3409.73     98.15 o 
   3  -5   6      843.57      907.00     50.28 o 
   4  -5   6       15.76       39.03     14.40 o 
   5  -5   6        0.20       16.98     11.66 o 
   6  -5   6        0.03        8.44     15.34 o 
   7  -5   6      356.18      300.72     38.66 o 
   8  -5   6        5.55      -15.07     27.50 o 
   9  -5   6       42.73       62.36     41.83 o 
  10  -5   6       70.06      165.47     46.08 o 
  11  -5   6       57.49       85.51     65.42 o 
 -11  -4   6      210.83      283.00     49.76 o 
 -10  -4   6      592.22      672.35     82.14 o 
  -9  -4   6       67.37       51.58     30.11 o 
  -8  -4   6     1286.52     1260.84     76.11 o 
  -7  -4   6      979.72      883.21     59.76 o 
  -6  -4   6      906.76      837.90     54.37 o 
  -5  -4   6     2038.36     1848.96     77.37 o 
  -4  -4   6     1048.51      943.69     49.83 o 
  -3  -4   6       97.63      148.57     18.18 o 
  -2  -4   6     1866.53     1850.55     59.27 o 
  -1  -4   6     1900.27     1910.06     56.35 o 
   0  -4   6     3435.87     3524.57     80.77 o 
   1  -4   6      555.39      667.40     35.88 o 
   2  -4   6       45.60       89.03     12.24 o 
   3  -4   6     1012.88      966.58     48.82 o 
   4  -4   6     3562.63     3774.82    103.85 o 
   5  -4   6     1299.92     1294.89     72.77 o 
   6  -4   6       28.36       50.99     17.78 o 
   7  -4   6      681.59      649.15     58.93 o 
   8  -4   6      413.68      420.85     66.57 o 
   9  -4   6       46.89      -41.25     27.50 o 
  10  -4   6       36.12      100.29     36.88 o 
  11  -4   6      165.93      168.54     48.45 o 
 -11  -3   6       38.52      140.34     72.21 o 
 -10  -3   6        0.27      123.25     71.34 o 
  -9  -3   6       64.76       70.70     24.82 o 
  -8  -3   6      229.71      251.89     32.71 o 
  -7  -3   6      597.51      512.85     43.23 o 
  -6  -3   6        3.00       55.57     15.97 o 
  -5  -3   6       61.81       99.09     15.46 o 
  -4  -3   6      640.15      637.99     39.37 o 
  -3  -3   6       68.70      142.38     24.10 o 
  -2  -3   6     3054.70     3168.41     74.05 o 
  -1  -3   6    25240.93    25709.66    202.87 o 
   0  -3   6        7.63       20.16      6.30 o 
   1  -3   6     3853.88     3741.79     80.56 o 
   2  -3   6      201.10      254.85     20.46 o 
   3  -3   6     4716.71     4684.62    102.44 o 
   4  -3   6      673.06      655.54     39.08 o 
   5  -3   6     1269.12     1317.43     60.68 o 
   6  -3   6       12.50       18.07     15.92 o 
   7  -3   6        2.30       -8.84     25.04 o 
   8  -3   6        2.25       12.66     43.80 o 
   9  -3   6      151.81      151.96     43.36 o 
  10  -3   6        0.52      -21.19     24.82 o 
  11  -3   6       68.14        7.16     42.38 o 
 -12  -2   6       24.76       47.40     38.91 o 
 -11  -2   6        2.76       32.12     66.13 o 
 -10  -2   6      133.43      199.91     81.36 o 
  -9  -2   6      413.39      465.35     50.45 o 
  -8  -2   6      161.47      199.64     25.17 o 
  -7  -2   6     1072.91      982.11     60.89 o 
  -6  -2   6     2227.21     2175.83     86.36 o 
  -5  -2   6     1617.29     1730.03     70.84 o 
  -4  -2   6     2098.02     2248.42     73.57 o 
  -3  -2   6       38.33      119.26     29.34 o 
  -2  -2   6     3849.12     3880.17     76.25 o 
  -1  -2   6    10009.98     9930.98    108.89 o 
   0  -2   6   141744.27   150444.81    503.61 o 
   1  -2   6    30414.19    30048.85    238.91 o 
   2  -2   6    17473.76    18225.99    174.28 o 
   3  -2   6     5251.03     4908.20     97.74 o 
   4  -2   6     4067.03     4318.19    100.29 o 
   5  -2   6       75.02       77.57     13.47 o 
   6  -2   6       24.37       32.15     14.18 o 
   7  -2   6     3011.36     2851.94     99.76 o 
   8  -2   6     1654.85     1735.99    144.42 o 
   9  -2   6       26.73      115.54     34.78 o 
  10  -2   6        0.48        1.06     26.25 o 
  11  -2   6        4.66       33.15     36.06 o 
 -12  -1   6        0.19      113.06     89.26 o 
 -11  -1   6        1.18       40.13     31.09 o 
 -10  -1   6       28.70       88.57     33.43 o 
  -9  -1   6      213.04      387.67     52.52 o 
  -8  -1   6       63.90       74.10     22.49 o 
  -7  -1   6        2.03        2.83     16.79 o 
  -6  -1   6     2663.86     2480.77     89.07 o 
  -5  -1   6      264.12      329.01     30.30 o 
  -4  -1   6     1493.67     1370.87     55.36 o 
  -3  -1   6     4127.39     4046.97     85.01 o 
  -2  -1   6     2692.77     2700.04     59.11 o 
  -1  -1   6     4245.43     4048.78     78.03 o 
   0  -1   6       20.22       10.70      5.59 o 
   1  -1   6     9482.12     9213.27     98.01 o 
   2  -1   6     4041.28     4130.02     73.40 o 
   3  -1   6     1833.95     1766.31     53.25 o 
   4  -1   6     1578.86     1555.96     56.13 o 
   5  -1   6      956.26      835.21     43.85 o 
   6  -1   6      652.17      637.75     39.93 o 
   7  -1   6      605.78      645.10     57.64 o 
   8  -1   6      539.08      549.61     79.23 o 
   9  -1   6      230.46      365.83     84.84 o 
  10  -1   6      122.90      192.58     42.92 o 
  11  -1   6       34.11      -26.49     29.15 o 
 -12   0   6        3.51       26.60     35.00 o 
 -11   0   6        0.04        4.51     66.53 o 
 -10   0   6      116.93      183.66     51.30 o 
  -9   0   6        2.60       21.73     25.38 o 
  -8   0   6      597.52      569.10     56.51 o 
  -7   0   6        3.09       12.58     16.59 o 
  -6   0   6      134.62      169.62     19.09 o 
  -5   0   6        0.94       46.30     12.42 o 
  -4   0   6    17203.08    16889.35    187.99 o 
  -3   0   6       60.29       76.95     24.22 o 
  -2   0   6   120372.88   123342.73    908.48 o 
  -1   0   6        5.19       56.80     16.44 o 
   0   0   6    11039.12    10885.93    104.19 o 
   1   0   6        0.01      105.45     14.90 o 
   2   0   6     2827.31     2753.92     77.87 o 
   3   0   6        1.88      231.07     31.39 o 
   4   0   6     9111.43     8929.20    128.55 o 
   5   0   6        3.33      126.03     36.43 o 
   6   0   6    26131.39    26235.16    279.19 o 
   7   0   6        0.00       44.65     18.78 o 
   8   0   6      378.02      414.06     49.64 o 
   9   0   6        3.27       43.36     31.02 o 
  10   0   6      978.16      943.85    110.86 o 
  11   0   6        0.31       30.52     31.72 o 
 -12   1   6        2.66      110.90     90.44 o 
 -11   1   6       36.06      116.80     71.74 o 
 -10   1   6       78.70       93.57     35.37 o 
  -9   1   6      507.75      562.86     59.53 o 
  -8   1   6       61.45       51.16     21.88 o 
  -7   1   6      395.99      399.31     44.36 o 
  -6   1   6      688.20      632.95     38.17 o 
  -5   1   6     1335.93     1151.78     47.65 o 
  -4   1   6      260.40      279.50     19.28 o 
  -3   1   6     8155.41     7945.73    150.89 o 
  -2   1   6     9208.39     9832.60    105.73 o 
  -1   1   6     8980.05     9158.61     98.17 o 
   0   1   6       64.92       76.87      9.60 o 
   1   1   6    16234.83    16373.81    177.83 o 
   2   1   6       54.20       83.75     15.94 o 
   3   1   6     8751.32     9019.48    112.45 o 
   4   1   6      120.72      165.12     16.46 o 
   5   1   6     1253.83     1118.53     49.12 o 
   6   1   6      117.86      171.94     21.64 o 
   7   1   6      243.99      282.05     39.27 o 
   8   1   6     1690.53     1487.25     99.54 o 
   9   1   6       90.57      208.66     43.97 o 
  10   1   6      304.77      346.03     59.46 o 
  11   1   6       19.20      -20.44     72.13 o 
 -12   2   6       22.89       54.53    146.55 o 
 -11   2   6       18.21       23.86     32.60 o 
 -10   2   6      205.19      175.54     43.59 o 
  -9   2   6      298.44      352.82     46.28 o 
  -8   2   6       22.33       25.45     18.12 o 
  -7   2   6       96.47       84.12     21.33 o 
  -6   2   6      955.55      956.31     69.67 o 
  -5   2   6      314.81      287.29     33.80 o 
  -4   2   6     3360.40     3538.03    117.76 o 
  -3   2   6     2140.96     2020.58     80.42 o 
  -2   2   6    19212.45    19784.95    169.15 o 
  -1   2   6    63282.38    65227.88    603.96 o 
   0   2   6    13585.92    14389.79    141.11 o 
   1   2   6    52052.52    52135.88    333.73 o 
   2   2   6     6628.69     6610.43    103.76 o 
   3   2   6     4023.08     3759.92     81.52 o 
   4   2   6      968.13      947.00     43.91 o 
   5   2   6       24.25      100.39     16.07 o 
   6   2   6     1261.82     1325.25     61.79 o 
   7   2   6       87.14      162.67     30.62 o 
   8   2   6      461.40      428.96     51.31 o 
   9   2   6      203.94      153.35     31.26 o 
  10   2   6      128.79      112.81     35.21 o 
  11   2   6       44.82        8.90     85.70 o 
 -11   3   6        1.35       -7.81     65.90 o 
 -10   3   6      405.33      403.05     77.66 o 
  -9   3   6     1362.39     1465.96    105.95 o 
  -8   3   6      536.59      564.77     61.28 o 
  -7   3   6        0.14       10.98     20.36 o 
  -6   3   6      277.84      311.86     38.66 o 
  -5   3   6     3755.27     3292.33    129.09 o 
  -4   3   6      298.96      250.02     31.25 o 
  -3   3   6     4426.23     4316.71    112.22 o 
  -2   3   6      362.09      385.97     24.82 o 
  -1   3   6    17689.46    19026.40    187.02 o 
   0   3   6        1.40       -0.01      6.08 o 
   1   3   6     4691.02     5079.36     93.27 o 
   2   3   6     1840.24     1940.57     61.25 o 
   3   3   6      133.77      161.64     16.79 o 
   4   3   6      317.67      342.11     27.48 o 
   5   3   6        4.22       22.79     11.05 o 
   6   3   6       52.21       43.31     19.45 o 
   7   3   6      258.58      245.37     37.20 o 
   8   3   6       20.19       64.28     22.82 o 
   9   3   6       71.15       88.97     26.21 o 
  10   3   6        9.96       -9.22     57.93 o 
  11   3   6        6.74      -61.24     45.06 o 
 -11   4   6      114.68       66.19     44.75 o 
 -10   4   6      473.57      428.04     75.48 o 
  -9   4   6      193.23      136.96     32.51 o 
  -8   4   6      319.86      335.89     45.43 o 
  -7   4   6       55.57       66.77     21.17 o 
  -6   4   6      151.83       98.38     23.64 o 
  -5   4   6     4153.69     4201.45    154.87 o 
  -4   4   6     3928.57     4088.00    141.96 o 
  -3   4   6     1604.56     1498.33     55.60 o 
  -2   4   6     2406.83     2474.45     74.93 o 
  -1   4   6      464.09      366.19     26.28 o 
   0   4   6      321.10      382.73     30.39 o 
   1   4   6        2.01       19.61      8.25 o 
   2   4   6     7272.11     7206.71    126.82 o 
   3   4   6       86.05      160.83     20.87 o 
   4   4   6      129.89      164.55     19.03 o 
   5   4   6      211.90      239.86     25.67 o 
   6   4   6        7.17       36.21     24.65 o 
   7   4   6       23.13        7.11     37.20 o 
   8   4   6        0.34        6.43     20.86 o 
   9   4   6       29.29       24.63     34.01 o 
  10   4   6        0.04        2.39     34.15 o 
  11   4   6      125.34      223.49     73.87 o 
 -11   5   6        5.85      -40.99     59.11 o 
 -10   5   6      142.31      181.98     35.90 o 
  -9   5   6      636.91      589.83     65.40 o 
  -8   5   6        0.04        3.71     20.02 o 
  -7   5   6       34.22       40.94     26.91 o 
  -6   5   6      327.55      264.73     40.68 o 
  -5   5   6       17.81        5.30     15.27 o 
  -4   5   6      596.78      573.92     52.13 o 
  -3   5   6     4292.80     4295.11    108.98 o 
  -2   5   6     2724.50     2697.27     85.97 o 
  -1   5   6     1218.23     1257.48     54.68 o 
   0   5   6      133.89      115.45     12.47 o 
   1   5   6      860.62      830.55     37.47 o 
   2   5   6     3762.52     3560.48     89.67 o 
   3   5   6     1357.04     1483.62     64.00 o 
   4   5   6      320.37      312.58     28.51 o 
   5   5   6     1054.38     1060.98     58.93 o 
   6   5   6      264.51      234.72     39.65 o 
   7   5   6       28.19       30.11     21.23 o 
   8   5   6        0.93       19.93     31.85 o 
   9   5   6        9.44       -0.59     32.84 o 
  10   5   6        0.05       58.04     45.61 o 
 -10   6   6       54.60       61.25     32.93 o 
  -9   6   6        1.71      -29.06     22.92 o 
  -8   6   6      141.61      199.10     36.18 o 
  -7   6   6        0.61       -7.96     18.46 o 
  -6   6   6      176.29      146.78     30.51 o 
  -5   6   6      179.75      187.97     28.00 o 
  -4   6   6     2018.67     2072.23    109.57 o 
  -3   6   6        8.29        1.25     14.51 o 
  -2   6   6        1.45       -2.64     11.63 o 
  -1   6   6      627.02      574.57     36.94 o 
   0   6   6     1904.72     1779.20     60.10 o 
   1   6   6     1344.90     1427.23     84.92 o 
   2   6   6     1295.53     1265.08     81.10 o 
   3   6   6      166.89      204.22     31.10 o 
   4   6   6      813.88      783.13     64.36 o 
   5   6   6      288.68      289.84     37.85 o 
   6   6   6        1.57        2.37     34.57 o 
   7   6   6        9.48      -38.73     26.14 o 
   8   6   6      152.04      132.76     57.22 o 
   9   6   6      131.41      178.86     44.63 o 
  10   6   6       91.82      166.68     57.93 o 
 -10   7   6       72.13       29.53     28.99 o 
  -9   7   6        4.37        0.58     26.06 o 
  -8   7   6       64.46       48.82     34.53 o 
  -7   7   6      161.86      239.68     39.82 o 
  -6   7   6       12.38       74.11     22.52 o 
  -5   7   6      897.64      881.21     76.94 o 
  -4   7   6      106.61      104.01     22.90 o 
  -3   7   6      506.55      509.22     38.15 o 
  -2   7   6      501.30      514.45     49.23 o 
  -1   7   6      967.06      941.10     74.83 o 
   0   7   6       12.07       21.39     15.30 o 
   1   7   6     2000.70     1990.83    109.67 o 
   2   7   6       40.78       65.97     20.21 o 
   3   7   6      947.40      932.13     74.93 o 
   4   7   6     1908.00     1832.45    108.45 o 
   5   7   6        5.57       -8.25     18.67 o 
   6   7   6       63.72       78.26     35.56 o 
   7   7   6       26.63       36.43     31.12 o 
   8   7   6      111.16       58.93     35.98 o 
   9   7   6       13.62       -7.20     40.88 o 
  -9   8   6       52.97       61.64     36.51 o 
  -8   8   6       38.17       48.25     22.60 o 
  -7   8   6       36.70       73.25     23.84 o 
  -6   8   6       39.14       30.02     21.07 o 
  -5   8   6      180.21      207.31     43.57 o 
  -4   8   6       14.65       28.64     28.45 o 
  -3   8   6      145.19      149.71     35.99 o 
  -2   8   6      176.11      227.85     33.23 o 
  -1   8   6       24.29       24.55     18.27 o 
   0   8   6      206.91      212.97     32.82 o 
   1   8   6       59.80       76.69     21.88 o 
   2   8   6       26.65       46.67     27.84 o 
   3   8   6       10.18       -1.55     21.03 o 
   4   8   6      224.41      286.50     44.41 o 
   5   8   6      606.81      563.05     58.79 o 
   6   8   6       24.35       69.74     37.43 o 
   7   8   6      122.43      175.05     73.71 o 
   8   8   6       75.70        1.48     40.58 o 
   9   8   6       10.13       36.35     37.77 o 
  -8   9   6        5.43       59.22     76.00 o 
  -7   9   6        9.32       21.23     35.42 o 
  -6   9   6        4.07       34.77     45.77 o 
  -5   9   6        1.81       -0.67     24.57 o 
  -4   9   6       18.79       14.47     27.31 o 
  -3   9   6      570.65      557.13     78.99 o 
  -2   9   6       87.90       75.23     22.41 o 
  -1   9   6     1068.63     1044.83     84.50 o 
   0   9   6        3.73       20.76     28.25 o 
   1   9   6     1201.67     1146.90     90.39 o 
   2   9   6      606.48      529.58     61.85 o 
   3   9   6        6.18       13.99     19.04 o 
   4   9   6        0.15       34.75     22.25 o 
   5   9   6      536.91      618.17     87.29 o 
   6   9   6       78.75       42.69     33.54 o 
   7   9   6        2.00       30.46     51.45 o 
   8   9   6       46.90      105.37     42.90 o 
  -7  10   6       65.80      106.70     67.40 o 
  -6  10   6        0.70       61.46     37.45 o 
  -5  10   6      119.70       89.26     38.11 o 
  -4  10   6       33.87       23.22     27.08 o 
  -3  10   6       90.48       83.02     33.01 o 
  -2  10   6      200.15      167.83     86.97 o 
  -1  10   6       78.18       47.83     23.25 o 
   0  10   6      255.79      252.16     39.33 o 
   1  10   6      317.65      407.89     51.72 o 
   2  10   6       59.44       31.45     22.68 o 
   3  10   6      108.25      158.47     31.07 o 
   4  10   6       28.57       39.28     30.36 o 
   5  10   6       25.64       80.11     38.92 o 
   6  10   6       52.71       23.27     38.45 o 
   7  10   6        6.32       37.26     42.22 o 
  -6  11   6        1.66       30.99     38.69 o 
  -5  11   6        1.89       -9.73     68.42 o 
  -4  11   6        9.14       85.39     45.93 o 
  -3  11   6        2.64       14.82     30.23 o 
  -2  11   6      396.83      435.92     68.73 o 
  -1  11   6      117.19      212.54     90.44 o 
   0  11   6        0.29       13.37     24.16 o 
   1  11   6       92.71      117.56     32.67 o 
   2  11   6       50.09      126.66     33.09 o 
   3  11   6       39.90       56.67     25.52 o 
   4  11   6        5.49       31.98     22.33 o 
   5  11   6       17.11       27.08     37.84 o 
  -4  12   6       49.30       29.80     33.48 o 
  -3  12   6        8.62      -22.00     32.61 o 
  -2  12   6       11.90       -5.39     31.25 o 
  -1  12   6        9.52      -12.86     50.19 o 
   0  12   6       56.61       28.00     25.14 o 
   1  12   6       30.99       80.27     94.31 o 
   2  12   6       27.63      -21.14     26.92 o 
   3  12   6        6.07      -11.83     31.21 o 
  -2 -13   7       55.05       14.72     35.41 o 
  -1 -13   7      136.30      112.28     53.55 o 
   0 -13   7        0.04       38.53     27.79 o 
   1 -13   7      136.72      100.02     38.25 o 
   2 -13   7       35.44      -31.66     41.83 o 
  -5 -12   7       47.06       65.05     41.08 o 
  -4 -12   7       13.71        9.81     40.63 o 
  -3 -12   7        4.04       51.79     27.50 o 
  -2 -12   7        2.49      -25.63     25.17 o 
  -1 -12   7       15.52       32.99     25.48 o 
   0 -12   7        4.91       59.32     24.95 o 
   1 -12   7       45.30       38.90     24.88 o 
   2 -12   7      191.24      250.12     49.09 o 
   3 -12   7       51.24       68.35     45.77 o 
   4 -12   7       20.32       15.93     35.39 o 
   5 -12   7        0.01       64.78     76.94 o 
  -6 -11   7        6.89       79.86     27.76 o 
  -5 -11   7       39.11       73.32     28.24 o 
  -4 -11   7      367.76      379.97     66.79 o 
  -3 -11   7       62.03       84.76     27.46 o 
  -2 -11   7     1630.25     1620.25    118.67 o 
  -1 -11   7      109.18      105.86     29.26 o 
   0 -11   7        0.21       11.89     22.31 o 
   1 -11   7       36.33       31.41     27.60 o 
   2 -11   7        0.03       -7.34     28.02 o 
   3 -11   7       55.87       89.73     30.33 o 
   4 -11   7       57.15       91.07     34.99 o 
   5 -11   7        1.95      -34.69     32.93 o 
   6 -11   7        1.61       -1.62     32.91 o 
  -7 -10   7        0.02      -19.79     30.41 o 
  -6 -10   7        3.21       62.33     31.99 o 
  -5 -10   7        0.36       71.51     36.57 o 
  -4 -10   7        2.36       40.30     24.28 o 
  -3 -10   7        4.57       28.56     22.88 o 
  -2 -10   7       50.77      108.97     32.60 o 
  -1 -10   7      385.67      340.76     45.54 o 
   0 -10   7      242.90      280.61     40.37 o 
   1 -10   7      404.89      359.86     45.37 o 
   2 -10   7       31.23       24.75     23.62 o 
   3 -10   7        0.68      -35.55     23.70 o 
   4 -10   7        4.17       18.91     52.95 o 
   5 -10   7       10.42        4.57     47.82 o 
   6 -10   7        2.57      -28.52     50.51 o 
   7 -10   7       37.63      129.96     97.38 o 
  -8  -9   7       99.93      177.16     43.76 o 
  -7  -9   7       38.35       92.48     27.44 o 
  -6  -9   7      328.07      373.25     49.67 o 
  -5  -9   7        0.62       18.09     23.31 o 
  -4  -9   7      141.10      171.38     32.28 o 
  -3  -9   7      492.18      435.14     51.61 o 
  -2  -9   7      307.96      387.41     46.92 o 
  -1  -9   7      131.79      127.63     27.05 o 
   0  -9   7       23.11       17.78     18.64 o 
   1  -9   7      117.39      149.18     26.87 o 
   2  -9   7       29.00       47.98     20.61 o 
   3  -9   7        6.66       33.99     20.16 o 
   4  -9   7       28.33       20.19     25.01 o 
   5  -9   7      180.27      181.62     42.30 o 
   6  -9   7      116.51      111.51     34.41 o 
   7  -9   7        0.05       21.09     39.30 o 
   8  -9   7       48.77       16.51     34.72 o 
  -9  -8   7      391.81      437.98     66.20 o 
  -8  -8   7       55.50      119.39     37.43 o 
  -7  -8   7        2.19       66.34     25.24 o 
  -6  -8   7        9.07       11.58     25.94 o 
  -5  -8   7        0.00       47.20     20.66 o 
  -4  -8   7      868.09      891.91     76.37 o 
  -3  -8   7       34.95       94.82     22.52 o 
  -2  -8   7       10.87       28.85     19.95 o 
  -1  -8   7      400.79      353.46     43.90 o 
   0  -8   7      738.18      806.83     68.34 o 
   1  -8   7      454.18      483.73     50.88 o 
   2  -8   7      664.07      607.64     57.97 o 
   3  -8   7        8.95       -6.38     23.15 o 
   4  -8   7      903.55      924.10     74.73 o 
   5  -8   7       19.69       66.17     21.10 o 
   6  -8   7      564.25      580.15     62.89 o 
   7  -8   7      373.36      380.56     49.26 o 
   8  -8   7      121.38      112.78     29.18 o 
   9  -8   7        3.76       -8.65     34.16 o 
 -10  -7   7       14.33       79.45     67.63 o 
  -9  -7   7      178.39      270.16     52.97 o 
  -8  -7   7        1.61       27.21     30.82 o 
  -7  -7   7       30.86       -5.23     30.21 o 
  -6  -7   7      602.35      612.11     61.97 o 
  -5  -7   7      223.55      277.47     38.53 o 
  -4  -7   7       24.09       36.03     30.68 o 
  -3  -7   7        1.22       14.20     20.76 o 
  -2  -7   7       26.40       26.84     19.05 o 
  -1  -7   7      571.21      540.86     52.00 o 
   0  -7   7        1.28       -9.79     12.23 o 
   1  -7   7      145.61      178.02     20.29 o 
   2  -7   7      316.60      424.09     34.86 o 
   3  -7   7      975.45      888.57     54.72 o 
   4  -7   7       31.41       35.98     14.24 o 
   5  -7   7      387.66      306.66     41.02 o 
   6  -7   7      105.88      172.07     28.36 o 
   7  -7   7       99.61      124.37     27.78 o 
   8  -7   7       14.51       40.30     24.61 o 
   9  -7   7      441.63      423.31     71.29 o 
  10  -7   7       33.14       59.66     38.34 o 
 -10  -6   7       10.94       39.73     34.85 o 
  -9  -6   7        8.19      -14.40     29.64 o 
  -8  -6   7       32.00      107.01     27.51 o 
  -7  -6   7      407.57      388.71     48.60 o 
  -6  -6   7        7.81       25.82     19.12 o 
  -5  -6   7      211.32      196.27     30.79 o 
  -4  -6   7        1.19       26.88     11.09 o 
  -3  -6   7     2281.54     2130.16     72.70 o 
  -2  -6   7     3296.03     3358.61     84.70 o 
  -1  -6   7       92.79       74.40     17.02 o 
   0  -6   7       13.14       29.41      9.34 o 
   1  -6   7      276.86      323.45     26.25 o 
   2  -6   7        8.21       22.86     11.75 o 
   3  -6   7      252.64      281.54     26.79 o 
   4  -6   7      322.49      388.83     33.02 o 
   5  -6   7      692.77      739.46     65.23 o 
   6  -6   7      269.14      244.00     34.59 o 
   7  -6   7       36.29       55.37     22.68 o 
   8  -6   7      366.53      418.94     67.09 o 
   9  -6   7        0.00       21.01     28.16 o 
  10  -6   7       47.92       51.04     36.07 o 
 -11  -5   7      220.62      163.04     67.08 o 
 -10  -5   7       34.96       25.10     47.51 o 
  -9  -5   7       24.59      100.33     24.22 o 
  -8  -5   7      266.76      286.38     35.07 o 
  -7  -5   7      471.73      396.70     38.20 o 
  -6  -5   7      866.23      859.62     56.06 o 
  -5  -5   7     1238.92     1214.99     63.47 o 
  -4  -5   7      100.13       98.85     14.75 o 
  -3  -5   7       48.88      173.14     27.03 o 
  -2  -5   7      272.75      318.97     23.26 o 
  -1  -5   7       28.83       42.59      8.13 o 
   0  -5   7        3.87       -4.96      9.39 o 
   1  -5   7        5.29       11.71      7.93 o 
   2  -5   7      161.53      235.87     21.96 o 
   3  -5   7      647.54      711.30     44.58 o 
   4  -5   7        2.73       -2.59     11.60 o 
   5  -5   7      653.98      646.14     44.59 o 
   6  -5   7        2.98       -9.37     15.43 o 
   7  -5   7        6.63       23.98     19.26 o 
   8  -5   7        0.88       12.33     44.83 o 
   9  -5   7       70.02       42.02     31.32 o 
  10  -5   7       24.01      101.76     91.15 o 
  11  -5   7       38.44      126.72     43.53 o 
 -11  -4   7        0.69      -44.19     32.81 o 
 -10  -4   7        0.18       89.87     64.00 o 
  -9  -4   7       53.52       91.42     31.87 o 
  -8  -4   7       60.39       67.90     19.39 o 
  -7  -4   7      725.81      730.31     53.42 o 
  -6  -4   7      150.60      202.07     25.10 o 
  -5  -4   7       66.32       62.44     13.52 o 
  -4  -4   7      275.01      267.68     25.46 o 
  -3  -4   7     1227.17     1170.24     51.72 o 
  -2  -4   7     4924.04     5088.90    102.35 o 
  -1  -4   7      189.87      206.53     17.24 o 
   0  -4   7        8.91       17.67      7.21 o 
   1  -4   7      284.06      279.30     22.12 o 
   2  -4   7      150.18      185.13     18.34 o 
   3  -4   7     1723.11     1699.54     60.36 o 
   4  -4   7      104.68      145.83     18.01 o 
   5  -4   7       18.27       22.02     12.12 o 
   6  -4   7      351.14      395.29     41.64 o 
   7  -4   7      176.21      174.93     30.35 o 
   8  -4   7      311.45      299.37     54.12 o 
   9  -4   7      139.68       71.55     32.57 o 
  10  -4   7      234.63      206.64     47.72 o 
  11  -4   7       45.73       58.84     32.92 o 
 -11  -3   7       91.80      222.16     52.80 o 
 -10  -3   7      270.45      323.56     49.07 o 
  -9  -3   7        1.95       41.70     22.77 o 
  -8  -3   7      224.35      284.27     33.83 o 
  -7  -3   7      104.85      156.19     22.14 o 
  -6  -3   7      105.21      113.70     25.86 o 
  -5  -3   7      751.86      717.25     45.06 o 
  -4  -3   7     1414.36     1480.74     61.18 o 
  -3  -3   7      320.00      339.89     25.72 o 
  -2  -3   7      590.69      586.51     31.40 o 
  -1  -3   7     2220.30     2150.32     57.64 o 
   0  -3   7        6.93        6.84      7.20 o 
   1  -3   7     2844.07     2725.14     69.73 o 
   2  -3   7     3628.78     3663.88     86.30 o 
   3  -3   7     5750.76     5420.10    112.40 o 
   4  -3   7      806.91      844.60     45.47 o 
   5  -3   7       83.63      245.05     36.29 o 
   6  -3   7      305.39      278.35     27.06 o 
   7  -3   7     1356.75     1335.04     84.50 o 
   8  -3   7        9.54       62.80     27.04 o 
   9  -3   7      235.05      337.66     62.02 o 
  10  -3   7       13.95      -42.26     28.18 o 
  11  -3   7       96.45      129.15     44.74 o 
 -12  -2   7        1.00      -16.93     35.60 o 
 -11  -2   7        3.44       34.30     37.25 o 
 -10  -2   7      797.49      789.68     94.43 o 
  -9  -2   7      796.01      658.65     64.31 o 
  -8  -2   7      448.45      465.15     42.55 o 
  -7  -2   7       11.99       24.14     26.77 o 
  -6  -2   7      914.98      971.74     56.28 o 
  -5  -2   7      667.65      768.82     46.41 o 
  -4  -2   7      375.49      356.93     28.39 o 
  -3  -2   7     2256.03     2177.06     64.60 o 
  -2  -2   7        2.11       23.51      8.82 o 
  -1  -2   7      308.66      922.53    105.14 o 
   0  -2   7    85917.28    92702.63    377.55 o 
   2  -2   7    11797.41    11747.50    141.66 o 
   3  -2   7      258.27      271.68     28.66 o 
   4  -2   7       22.67       21.25      9.81 o 
   5  -2   7     2267.52     2308.58     79.15 o 
   6  -2   7     1244.25     1197.05     59.01 o 
   7  -2   7      478.67      485.74     47.13 o 
   8  -2   7     1044.62     1083.60    112.87 o 
   9  -2   7        6.63       16.93     31.06 o 
  10  -2   7      181.06      219.02     62.34 o 
  11  -2   7      104.96      133.15     45.46 o 
 -12  -1   7       17.17      128.66     37.86 o 
 -11  -1   7       91.41       41.38     70.16 o 
 -10  -1   7      101.04      161.12     39.73 o 
  -9  -1   7       37.31       57.79     23.15 o 
  -8  -1   7       53.49       91.41     23.63 o 
  -7  -1   7      287.87      279.28     30.48 o 
  -6  -1   7      319.45      326.02     30.50 o 
  -5  -1   7     1720.89     1591.29     66.33 o 
  -4  -1   7      851.15      771.92     41.33 o 
  -3  -1   7      621.50      636.69     57.36 o 
  -2  -1   7    18783.60    19270.10    160.88 o 
  -1  -1   7     7752.79     7536.63    111.73 o 
   0  -1   7        2.89       11.65      7.07 o 
   1  -1   7     2966.19     2919.12     56.35 o 
   2  -1   7    10974.51    10817.19    195.11 o 
   3  -1   7     7502.92     7135.31    109.35 o 
   4  -1   7      630.83      651.99     34.72 o 
   5  -1   7     3457.32     3381.55     92.37 o 
   6  -1   7      768.47      781.58     45.19 o 
   7  -1   7       54.72       71.79     23.56 o 
   8  -1   7     1452.16     1431.55    130.89 o 
   9  -1   7       15.72       31.75     28.08 o 
  10  -1   7       14.72       60.38     32.18 o 
  11  -1   7       11.79       94.77     34.11 o 
 -12   0   7        0.55       32.37     65.19 o 
 -11   0   7      226.54      150.52     89.81 o 
 -10   0   7        1.55       31.81     99.28 o 
  -9   0   7      213.92      211.47     34.99 o 
  -8   0   7       10.71       36.10     23.05 o 
  -7   0   7       53.81       58.27     16.76 o 
  -6   0   7        7.85       20.71     10.46 o 
  -5   0   7       34.09       13.16     10.09 o 
  -4   0   7      138.40      124.41     26.00 o 
  -3   0   7      602.04      590.15     30.81 o 
  -2   0   7      148.95      120.94     14.89 o 
  -1   0   7     4995.90     4704.53     66.44 o 
   0   0   7        0.49       16.64     11.38 o 
   1   0   7     6997.66     6566.16    104.90 o 
   2   0   7       52.63       30.92     13.24 o 
   3   0   7     1903.98     1926.33     74.91 o 
   4   0   7        1.29       20.17      6.84 o 
   5   0   7    11386.00    11584.48    163.68 o 
   6   0   7       89.10      164.21     40.61 o 
   7   0   7     3205.26     2904.16    131.19 o 
   8   0   7       26.90       42.82     22.24 o 
   9   0   7      263.83      271.02     53.93 o 
  10   0   7        0.34       84.98     38.31 o 
  11   0   7      112.65      127.99     41.83 o 
 -12   1   7        0.85      -14.52     49.88 o 
 -11   1   7       31.94       99.60     76.47 o 
 -10   1   7       45.24       61.11     33.56 o 
  -9   1   7      429.04      532.12     58.05 o 
  -8   1   7      100.06       86.87     28.97 o 
  -7   1   7      344.25      296.72     38.22 o 
  -6   1   7      372.15      327.31     25.39 o 
  -5   1   7     3650.82     3513.99     84.77 o 
  -4   1   7     5992.03     5927.18     96.53 o 
  -3   1   7     1705.71     1869.03     46.78 o 
  -2   1   7    30126.04    31733.39    210.37 o 
  -1   1   7     2428.83     2687.48     55.46 o 
   0   1   7      255.55      263.06     25.57 o 
   1   1   7      293.14      567.66     28.82 o 
   2   1   7      261.75      288.45     27.81 o 
   3   1   7    30462.07    29650.47    223.84 o 
   4   1   7      327.59      366.92     22.75 o 
   5   1   7      398.00      358.32     25.45 o 
   6   1   7      237.69      297.95     37.30 o 
   7   1   7        0.27       29.51     18.48 o 
   8   1   7      686.82      675.87     65.89 o 
   9   1   7       46.37      108.97     33.75 o 
  10   1   7       42.30      122.62     34.58 o 
  11   1   7      116.56      147.90     64.40 o 
 -12   2   7        0.98       71.17     60.69 o 
 -11   2   7       37.23       13.37     88.86 o 
 -10   2   7     1452.58     1348.90    101.30 o 
  -9   2   7       69.34       96.19     26.07 o 
  -8   2   7      309.76      284.98     40.33 o 
  -7   2   7      731.92      678.01     61.33 o 
  -6   2   7     2294.46     2239.76    109.95 o 
  -5   2   7      488.10      525.16     47.22 o 
  -4   2   7     8082.42     8358.65    182.96 o 
  -3   2   7      255.88      231.07     26.11 o 
  -2   2   7    15998.48    16525.38    156.12 o 
  -1   2   7      122.08     1388.26     70.36 o 
   0   2   7    38125.68    39560.43    284.52 o 
   1   2   7       83.63      336.10     44.06 o 
   2   2   7        1.77       27.67     11.31 o 
   3   2   7        2.90       62.95     15.74 o 
   4   2   7     1457.51     1511.90     54.22 o 
   5   2   7      535.03      613.94     37.65 o 
   6   2   7     1409.16     1255.46     83.33 o 
   7   2   7     1070.22     1015.57     79.47 o 
   8   2   7      520.02      530.47     56.86 o 
   9   2   7       18.49       87.52     24.35 o 
  10   2   7        0.35       -2.40     42.30 o 
  11   2   7       68.82       96.72     51.61 o 
 -11   3   7      223.87      264.59     57.96 o 
 -10   3   7        4.62        4.14     24.37 o 
  -9   3   7       77.25       91.28     25.73 o 
  -8   3   7      816.68      881.21     99.15 o 
  -7   3   7       58.19       86.38     20.57 o 
  -6   3   7     2638.72     2564.45    122.65 o 
  -5   3   7     2416.65     2273.03    107.75 o 
  -4   3   7       29.81       45.07     15.42 o 
  -3   3   7     5711.76     5604.27     93.59 o 
  -2   3   7    10093.95    10387.25    140.21 o 
  -1   3   7    23254.64    24422.71    217.16 o 
   0   3   7      198.65      191.52     17.39 o 
   1   3   7     3589.19     3515.25     79.98 o 
   2   3   7     6741.55     6894.42    118.96 o 
   3   3   7       23.45       44.44      9.97 o 
   4   3   7     1579.32     1562.94     62.24 o 
   5   3   7       96.56      100.74     15.69 o 
   6   3   7      270.07      311.70     40.72 o 
   7   3   7      729.09      695.62     66.34 o 
   8   3   7      128.11      133.47     46.44 o 
   9   3   7        4.97        7.86     38.73 o 
  10   3   7       79.10      114.46     30.16 o 
  11   3   7       10.48        1.82     51.38 o 
 -11   4   7      118.57      187.61     80.89 o 
 -10   4   7      714.07      620.76     71.69 o 
  -9   4   7       53.82       57.62     22.81 o 
  -8   4   7       84.47      130.95     27.29 o 
  -7   4   7       65.35      104.55     25.21 o 
  -6   4   7      497.22      420.05     47.64 o 
  -5   4   7       69.69       73.82     21.64 o 
  -4   4   7       90.98       88.74     23.04 o 
  -3   4   7     4811.61     4765.34    102.83 o 
  -2   4   7     3227.71     3573.48     91.97 o 
  -1   4   7      319.25      332.23     25.54 o 
   0   4   7     3430.98     3467.96     84.22 o 
   1   4   7      266.13      278.28     21.73 o 
   2   4   7    14190.44    14799.30    187.26 o 
   3   4   7     5148.29     5064.21    115.57 o 
   4   4   7       14.96       32.49     11.37 o 
   5   4   7       19.64       28.94     11.82 o 
   6   4   7     1151.14     1068.11     80.09 o 
   7   4   7        2.13       17.82     24.03 o 
   8   4   7        5.38       29.72     21.40 o 
   9   4   7       14.97      -28.32     26.95 o 
  10   4   7        3.46       84.11     37.70 o 
  11   4   7       11.29       37.56     56.82 o 
 -11   5   7       15.80        9.30     50.90 o 
 -10   5   7       36.38        7.24     38.94 o 
  -9   5   7       64.15       59.55     26.31 o 
  -8   5   7       29.97       11.25     23.71 o 
  -7   5   7      146.34      191.65     35.66 o 
  -6   5   7       70.39       95.45     23.75 o 
  -5   5   7      838.66      817.76     67.72 o 
  -4   5   7      455.68      474.42     46.40 o 
  -3   5   7     1343.84     1249.62     57.20 o 
  -2   5   7     5865.30     5715.25    127.62 o 
  -1   5   7       72.33       76.87     13.08 o 
   0   5   7        1.23       17.53     13.49 o 
   1   5   7       15.51      152.33     18.77 o 
   2   5   7     1245.32     1205.67     51.87 o 
   3   5   7        7.60       42.25     14.47 o 
   4   5   7        8.75       43.48     12.25 o 
   5   5   7       45.52       79.80     16.28 o 
   6   5   7      572.47      591.72     58.93 o 
   7   5   7       71.91      107.64     48.69 o 
   8   5   7       36.32       83.62     34.94 o 
   9   5   7      650.00      725.19     92.89 o 
  10   5   7      183.58      190.38     46.26 o 
 -10   6   7       69.99       70.65     31.93 o 
  -9   6   7      109.90       80.27     27.25 o 
  -8   6   7        0.17       17.33     22.41 o 
  -7   6   7        1.94        0.99     20.06 o 
  -6   6   7       58.97       45.25     22.20 o 
  -5   6   7       87.77       46.90     28.17 o 
  -4   6   7       25.63       30.59     19.54 o 
  -3   6   7      140.75      172.66     19.56 o 
  -2   6   7      659.48      669.48     43.32 o 
  -1   6   7     1632.58     1487.64     63.29 o 
   0   6   7      143.21      167.54     15.34 o 
   1   6   7     1422.75     1261.08     80.23 o 
   2   6   7       27.98       38.55     15.81 o 
   3   6   7     3968.84     3784.90    145.92 o 
   4   6   7      198.54      198.05     25.13 o 
   5   6   7      115.72       87.52     23.10 o 
   6   6   7      168.00      223.47     53.95 o 
   7   6   7      145.81      143.60     41.56 o 
   8   6   7       40.93       87.85     34.30 o 
   9   6   7        1.28       55.19     83.89 o 
  10   6   7        2.48        3.95     39.62 o 
 -10   7   7       16.06       38.26     28.14 o 
  -9   7   7      130.45      154.07     30.52 o 
  -8   7   7        0.20       -6.88     22.66 o 
  -7   7   7      110.99      129.25     29.95 o 
  -6   7   7      615.28      535.97     60.41 o 
  -5   7   7      990.65      984.72     81.47 o 
  -4   7   7        2.38      -21.40     16.47 o 
  -3   7   7       16.34       15.27     17.50 o 
  -2   7   7        2.85        2.77     14.56 o 
  -1   7   7        0.60       80.00     20.35 o 
   0   7   7      273.44      289.80     38.52 o 
   1   7   7        6.05       63.75     33.63 o 
   2   7   7      225.56      252.74     35.92 o 
   3   7   7      112.99      272.75     37.71 o 
   4   7   7        0.05       35.55     22.92 o 
   5   7   7      277.88      280.54     36.80 o 
   6   7   7      686.57      591.16     83.20 o 
   7   7   7      105.58       62.74     32.50 o 
   8   7   7       41.19       76.31     33.75 o 
   9   7   7      107.89      139.47     88.23 o 
  -9   8   7       31.60       75.32     48.13 o 
  -8   8   7      191.90      272.41     39.41 o 
  -7   8   7      517.00      578.49     64.39 o 
  -6   8   7       77.67       51.07     57.45 o 
  -5   8   7      457.54      446.08     67.88 o 
  -4   8   7      149.20      233.22     68.34 o 
  -3   8   7      186.93      113.35     31.86 o 
  -2   8   7     1277.24     1319.08     89.57 o 
  -1   8   7      714.89      687.69     64.88 o 
   0   8   7      838.34      778.31     69.21 o 
   1   8   7     1128.31     1105.23     85.96 o 
   2   8   7     1081.69     1056.09     85.21 o 
   3   8   7       35.98      100.31     25.16 o 
   4   8   7      766.82      801.45     74.49 o 
   5   8   7       15.18       84.75     34.34 o 
   6   8   7        0.12       33.88     32.23 o 
   7   8   7        0.50       65.58     37.50 o 
   8   8   7        3.13       24.80     42.38 o 
  -8   9   7      134.91      122.83     37.24 o 
  -7   9   7        1.98       24.05     31.45 o 
  -6   9   7      151.88      113.61     40.09 o 
  -5   9   7      209.50      183.92     49.58 o 
  -4   9   7      983.19      887.88    106.87 o 
  -3   9   7      268.28      261.35     51.85 o 
  -2   9   7      120.20       76.55     29.68 o 
  -1   9   7        0.74       49.33     34.62 o 
   0   9   7        5.47       23.47     24.93 o 
   1   9   7        0.04       -4.62     18.96 o 
   2   9   7      826.15      783.02     75.50 o 
   3   9   7       57.49       98.07     23.92 o 
   4   9   7      125.50      139.08     31.29 o 
   5   9   7      186.91      268.03     79.08 o 
   6   9   7        9.35       -4.03     33.37 o 
   7   9   7      117.59      144.33     53.11 o 
   8   9   7       35.45       91.81     70.79 o 
  -7  10   7      130.32      151.77     46.00 o 
  -6  10   7       83.73      105.12     37.48 o 
  -5  10   7      278.93      209.34     60.29 o 
  -4  10   7       28.19       29.03     28.97 o 
  -3  10   7      302.96      265.29     55.55 o 
  -2  10   7       57.46       41.77     25.69 o 
  -1  10   7       13.95       32.84     22.93 o 
   0  10   7      737.72      626.26     64.53 o 
   1  10   7       18.36       56.48     27.87 o 
   2  10   7       38.21       87.64     30.25 o 
   3  10   7       29.40       32.98     33.30 o 
   4  10   7      331.87      342.66     45.92 o 
   5  10   7       31.55       68.78     55.08 o 
   6  10   7       48.44       -6.35     37.72 o 
   7  10   7      175.92      202.05     48.93 o 
  -6  11   7        0.00      -22.41     32.48 o 
  -5  11   7        6.74      -29.21     29.25 o 
  -4  11   7       18.13       48.81     47.59 o 
  -3  11   7        1.71      109.62     90.36 o 
  -2  11   7        2.87       12.93     30.47 o 
  -1  11   7       27.56       95.17     81.36 o 
   0  11   7        0.15        9.71     23.82 o 
   1  11   7       23.41       17.93     23.28 o 
   2  11   7       39.23       81.19     39.34 o 
   3  11   7       61.18       71.42     26.15 o 
   4  11   7       11.98       55.31     39.26 o 
   5  11   7       79.34      149.85     45.82 o 
  -4  12   7        0.09       35.02     36.62 o 
  -3  12   7        5.46      -36.68     34.39 o 
  -2  12   7       24.25       17.34     67.87 o 
  -1  12   7        1.71      -25.51     28.68 o 
   0  12   7       23.88       29.77     26.93 o 
   1  12   7       30.61       40.19     29.71 o 
   2  12   7       12.16       33.85     29.41 o 
   3  12   7       29.28       23.23     28.43 o 
  -2 -13   8       12.85       -2.05     33.97 o 
  -1 -13   8      174.17      172.45     39.79 o 
   0 -13   8        6.14       15.96     27.24 o 
   1 -13   8      202.77      144.13     39.49 o 
   2 -13   8        4.12       53.66     37.03 o 
  -5 -12   8        0.34       -5.90     68.82 o 
  -4 -12   8        0.02       19.45     29.45 o 
  -3 -12   8       24.90       43.62     31.04 o 
  -2 -12   8      101.31      132.09     26.43 o 
  -1 -12   8        2.11      -13.63     26.96 o 
   0 -12   8        5.98       13.28     23.13 o 
   1 -12   8       39.99       41.70     24.32 o 
   2 -12   8        0.19       60.77     33.30 o 
   3 -12   8       25.93      112.92     62.98 o 
   4 -12   8       11.91      -22.18     35.38 o 
   5 -12   8       15.89       71.15     46.64 o 
  -6 -11   8        0.00      -38.37     35.20 o 
  -5 -11   8        4.24       -2.38     35.81 o 
  -4 -11   8       52.65       74.19     31.73 o 
  -3 -11   8       25.71       40.86     30.80 o 
  -2 -11   8       26.86       28.23     34.67 o 
  -1 -11   8      447.86      408.35     52.09 o 
   0 -11   8        9.07       27.61     26.11 o 
   1 -11   8       54.73       33.05     28.36 o 
   2 -11   8       13.64       26.77     21.49 o 
   3 -11   8      103.94       55.96     36.43 o 
   4 -11   8        0.45       32.70     56.66 o 
   5 -11   8       54.80       80.06     37.71 o 
   6 -11   8        7.55       37.02     36.29 o 
  -7 -10   8      375.35      261.03     82.31 o 
  -6 -10   8      327.62      328.40     43.24 o 
  -5 -10   8        1.07      -20.65     23.50 o 
  -4 -10   8      144.39      134.14     35.16 o 
  -3 -10   8       62.94       46.14     26.65 o 
  -2 -10   8      291.57      302.46     44.25 o 
  -1 -10   8       21.35       81.32     23.77 o 
   0 -10   8      114.98       86.33     34.04 o 
   1 -10   8       19.50       96.00     28.38 o 
   2 -10   8      461.22      477.80     53.80 o 
   3 -10   8        6.69        3.82     56.82 o 
   4 -10   8      188.61      145.10     44.63 o 
   5 -10   8        3.19       -1.98     29.68 o 
   6 -10   8        4.45       40.51     33.24 o 
   7 -10   8      424.70      442.62     72.93 o 
  -8  -9   8        0.02       78.44     56.66 o 
  -7  -9   8       13.98       61.10     35.34 o 
  -6  -9   8      180.83      173.87     34.75 o 
  -5  -9   8       65.77       70.94     25.86 o 
  -4  -9   8      313.55      315.23     44.24 o 
  -3  -9   8      130.18      145.36     36.68 o 
  -2  -9   8      420.95      420.03     51.48 o 
  -1  -9   8      543.11      500.70     56.10 o 
   0  -9   8       54.41       10.16     24.09 o 
   1  -9   8     1372.66     1276.73     92.26 o 
   2  -9   8        0.88       23.09     29.03 o 
   3  -9   8       18.78      105.77     32.18 o 
   4  -9   8      231.32      214.39     45.74 o 
   5  -9   8      449.16      435.76     90.12 o 
   6  -9   8       51.41       44.19     25.89 o 
   7  -9   8       23.86       70.94     61.56 o 
   8  -9   8        0.03       31.43     61.32 o 
  -9  -8   8        0.01      -17.52     54.45 o 
  -8  -8   8      478.62      500.06     55.55 o 
  -7  -8   8      529.47      444.50     52.65 o 
  -6  -8   8       11.40       26.46     23.11 o 
  -5  -8   8      267.95      250.05     37.62 o 
  -4  -8   8      213.12      225.01     36.61 o 
  -3  -8   8       35.44       27.54     33.83 o 
  -2  -8   8       49.34       74.05     25.22 o 
  -1  -8   8       46.97       87.89     21.46 o 
   0  -8   8       19.69       25.80     16.01 o 
   1  -8   8       84.74      126.36     37.85 o 
   2  -8   8      810.65      784.02     65.95 o 
   3  -8   8       33.08       38.28     17.20 o 
   4  -8   8        5.62       25.09     18.28 o 
   5  -8   8       92.20      102.39     23.87 o 
   6  -8   8       63.30      106.52     32.36 o 
   7  -8   8        0.81      -22.75     24.67 o 
   8  -8   8        3.65        0.44     26.19 o 
   9  -8   8       40.42       -1.45     33.08 o 
 -10  -7   8        0.67      -15.94     55.72 o 
  -9  -7   8       19.78       68.06     36.66 o 
  -8  -7   8      123.25      163.29     30.31 o 
  -7  -7   8        0.64       35.81     65.90 o 
  -6  -7   8      338.79      332.33     45.28 o 
  -5  -7   8       72.57       28.73     22.51 o 
  -4  -7   8       22.41       20.86     17.04 o 
  -3  -7   8        4.64       21.35     17.36 o 
  -2  -7   8     1379.47     1336.63     84.12 o 
  -1  -7   8       45.70       80.57     22.01 o 
   0  -7   8        0.02        7.98     12.94 o 
   1  -7   8       43.13       47.97     13.78 o 
   2  -7   8       13.97       21.48     12.20 o 
   3  -7   8      185.36      215.32     24.02 o 
   4  -7   8      423.27      417.02     36.36 o 
   5  -7   8      625.20      572.13     58.17 o 
   6  -7   8       29.94       52.16     39.16 o 
   7  -7   8       10.99       81.66     24.93 o 
   8  -7   8        0.40      -30.64     29.48 o 
   9  -7   8      119.35      136.88     41.79 o 
  10  -7   8      115.16       80.59     41.78 o 
 -10  -6   8      334.87      460.41     82.86 o 
  -9  -6   8       31.83      117.68     35.81 o 
  -8  -6   8       45.35       70.25     25.28 o 
  -7  -6   8       23.44       15.32     22.14 o 
  -6  -6   8      272.40      321.77     41.65 o 
  -5  -6   8       44.40       72.43     21.94 o 
  -4  -6   8      673.55      727.56     44.25 o 
  -3  -6   8        0.17      169.69     49.17 o 
  -2  -6   8      573.12      530.03     31.65 o 
  -1  -6   8        1.17       14.50      9.24 o 
   0  -6   8      400.99      420.97     29.41 o 
   1  -6   8      126.99      163.94     18.54 o 
   2  -6   8     2351.87     2495.27     90.99 o 
   3  -6   8        3.71       13.38     11.34 o 
   4  -6   8     1323.69     1354.30     68.79 o 
   5  -6   8      272.14      278.46     35.01 o 
   6  -6   8       21.81       65.64     26.22 o 
   7  -6   8       47.98       66.34     29.23 o 
   8  -6   8       91.43      217.97     74.02 o 
   9  -6   8       11.28      -17.33     27.05 o 
  10  -6   8       10.50       60.02     60.45 o 
 -11  -5   8       23.86      100.86     53.51 o 
 -10  -5   8        4.92       45.46     50.19 o 
  -9  -5   8       33.28       63.97     24.48 o 
  -8  -5   8       51.77       69.52     19.19 o 
  -7  -5   8       28.67        4.52     19.00 o 
  -6  -5   8     2257.02     2018.32     88.91 o 
  -5  -5   8      487.31      505.52     38.86 o 
  -4  -5   8      761.26      832.23     47.94 o 
  -3  -5   8      180.56      221.62     20.28 o 
  -2  -5   8     2198.82     2172.31     69.52 o 
  -1  -5   8      101.86       71.28     11.42 o 
   0  -5   8      155.93      152.04     15.58 o 
   1  -5   8      772.86      751.32     42.05 o 
   2  -5   8      283.34      293.66     25.83 o 
   3  -5   8     3482.11     3422.53    103.73 o 
   4  -5   8      631.54      589.72     41.25 o 
   5  -5   8      223.59      324.20     30.18 o 
   6  -5   8      473.84      448.07     49.00 o 
   7  -5   8       60.58      114.97     27.43 o 
   8  -5   8      285.84      246.66     50.84 o 
   9  -5   8       38.30       29.49     32.23 o 
  10  -5   8       14.91      -37.49     31.16 o 
  11  -5   8       46.47       45.44     46.56 o 
 -11  -4   8      145.93      229.33     49.61 o 
 -10  -4   8       34.76       57.49     33.41 o 
  -9  -4   8       10.56       27.68     25.79 o 
  -8  -4   8       83.82      112.54     22.01 o 
  -7  -4   8       47.62       45.83     19.09 o 
  -6  -4   8      120.07      157.23     21.32 o 
  -5  -4   8      487.08      477.80     37.18 o 
  -4  -4   8       50.69      104.92     15.21 o 
  -3  -4   8      836.06      845.32     43.56 o 
  -2  -4   8      444.49      478.03     29.78 o 
  -1  -4   8      719.00      643.97     33.69 o 
   0  -4   8     7178.77     7303.77    123.66 o 
   1  -4   8      984.48      902.39     43.10 o 
   2  -4   8     3135.20     3183.08     88.39 o 
   3  -4   8     2117.03     2164.18     75.74 o 
   4  -4   8     1551.19     1465.42     65.67 o 
   5  -4   8      403.00      448.84     35.23 o 
   6  -4   8     4054.50     4013.89    146.51 o 
   7  -4   8      869.53      835.40     68.91 o 
   8  -4   8       77.19      101.21     34.10 o 
   9  -4   8       13.77       46.30     74.18 o 
  10  -4   8       12.64       28.36     29.68 o 
  11  -4   8        7.51       -1.23     57.45 o 
 -11  -3   8       94.81      149.99     40.09 o 
 -10  -3   8      407.20      301.93     54.46 o 
  -9  -3   8     1551.26     1615.59    105.42 o 
  -8  -3   8       34.43       39.65     18.36 o 
  -7  -3   8     1098.68     1058.68     64.25 o 
  -6  -3   8       31.51       46.98     31.34 o 
  -5  -3   8     2019.52     1850.03     75.18 o 
  -4  -3   8       46.07      115.80     15.02 o 
  -3  -3   8     6742.96     6382.45    118.79 o 
  -2  -3   8       18.38       38.35      8.37 o 
  -1  -3   8     9261.23     9123.88    122.36 o 
   0  -3   8       43.96       35.99      8.29 o 
   1  -3   8    16375.59    16679.13    177.83 o 
   2  -3   8     2164.61     2189.57     67.16 o 
   3  -3   8      251.46      233.32     30.48 o 
   4  -3   8      642.40      636.06     36.65 o 
   5  -3   8     2415.37     2281.17     82.82 o 
   6  -3   8      521.67      481.02     36.93 o 
   7  -3   8      882.21      929.60     99.44 o 
   8  -3   8        1.23       40.84     26.62 o 
   9  -3   8      524.80      626.00     81.89 o 
  10  -3   8       39.34       -0.80     32.48 o 
  11  -3   8       48.92       70.39     49.40 o 
 -12  -2   8       51.30       86.89     39.98 o 
 -11  -2   8        2.53       22.61     78.29 o 
 -10  -2   8      237.99      200.93     46.04 o 
  -9  -2   8      279.11      312.85     43.18 o 
  -8  -2   8       15.98       65.36     25.88 o 
  -7  -2   8      122.16      139.37     22.36 o 
  -6  -2   8      357.67      384.31     33.91 o 
  -5  -2   8      214.31      213.93     24.15 o 
  -4  -2   8     4498.05     4512.66    105.64 o 
  -3  -2   8     2744.48     2489.55     69.59 o 
  -2  -2   8    16836.75    17264.46    162.97 o 
  -1  -2   8    65641.05    66081.30    511.22 o 
   0  -2   8    12397.16    12613.65    127.47 o 
   1  -2   8    49360.51    50029.46    403.37 o 
   2  -2   8     3369.95     3391.98     68.53 o 
   3  -2   8     3599.33     3402.29     83.22 o 
   4  -2   8      542.26      598.73     35.71 o 
   5  -2   8        0.54       30.77     10.68 o 
   6  -2   8     1385.21     1404.91     65.22 o 
   7  -2   8       89.70      118.29     23.34 o 
   8  -2   8      582.83      501.79     73.79 o 
   9  -2   8      168.10      160.82     48.22 o 
  10  -2   8      189.52      169.47     46.23 o 
  11  -2   8       85.94      102.20     41.84 o 
 -12  -1   8        2.17       66.01     35.93 o 
 -11  -1   8        4.69       63.26     33.11 o 
 -10  -1   8      102.44      205.68     42.63 o 
  -9  -1   8     1334.49     1318.36     95.28 o 
  -8  -1   8     1050.41     1090.08     81.29 o 
  -7  -1   8      548.75      538.33     41.73 o 
  -6  -1   8      296.38      273.62     28.11 o 
  -5  -1   8    11137.26    10856.10    175.75 o 
  -4  -1   8     4715.93     4928.80    106.04 o 
  -3  -1   8    18568.34    18187.63    182.61 o 
  -2  -1   8     3502.91     3580.91     68.32 o 
  -1  -1   8    15782.99    15369.56    206.23 o 
   0  -1   8      111.18       94.16      9.37 o 
   1  -1   8    17239.55    16556.04    141.70 o 
   2  -1   8     2192.65     2070.81     52.64 o 
   3  -1   8    12061.58    12444.00    218.77 o 
   4  -1   8      568.47      584.63     31.65 o 
   5  -1   8       11.96       42.27     10.31 o 
   6  -1   8      119.39      121.46     15.16 o 
   7  -1   8       83.02      114.80     26.40 o 
   8  -1   8     1296.55     1320.53    125.66 o 
   9  -1   8      299.99      261.13     79.47 o 
  10  -1   8      161.82      166.41     47.59 o 
  11  -1   8      177.54      136.60     58.32 o 
 -12   0   8       21.59       43.36     35.90 o 
 -11   0   8        0.58       43.73     30.10 o 
 -10   0   8        0.11       27.93     22.13 o 
  -9   0   8       21.82       84.30     25.87 o 
  -8   0   8       63.04       69.82     21.45 o 
  -7   0   8        1.90       34.24     29.02 o 
  -6   0   8     1387.81     1458.49     63.87 o 
  -5   0   8      185.64      208.05     27.20 o 
  -4   0   8      307.28      333.81     25.16 o 
  -3   0   8       49.16      175.68     18.42 o 
  -2   0   8     2867.11     2807.07     60.36 o 
  -1   0   8        0.30      160.78     28.45 o 
   0   0   8     6814.37     6972.23     83.08 o 
   1   0   8       17.01       90.83     12.92 o 
   2   0   8    11420.89    11267.66    172.40 o 
   3   0   8        9.15       68.67     19.22 o 
   4   0   8     3156.38     3192.73     70.37 o 
   5   0   8       12.59       44.75     25.06 o 
   6   0   8     1087.39     1023.75     72.06 o 
   7   0   8       12.06       87.82     22.02 o 
   8   0   8      176.03      193.76     34.76 o 
   9   0   8        0.33       29.45     40.09 o 
  10   0   8      281.89      282.52     52.81 o 
  11   0   8        0.16       -0.30     34.17 o 
 -12   1   8       36.86      163.80     45.06 o 
 -11   1   8       26.13       50.41     34.57 o 
 -10   1   8      208.04      272.04     38.03 o 
  -9   1   8      955.99      920.74     79.56 o 
  -8   1   8     1635.23     1550.57    122.21 o 
  -7   1   8       82.47      108.19     21.64 o 
  -6   1   8      217.45      197.35     18.03 o 
  -5   1   8    11207.34    11144.94    153.07 o 
  -4   1   8     5282.94     5426.62     92.76 o 
  -3   1   8      159.04      182.00     18.31 o 
  -2   1   8       92.63       63.15     14.10 o 
  -1   1   8    16244.15    16105.16    157.97 o 
   0   1   8        0.05       17.16      7.92 o 
   1   1   8    14950.46    14124.11    142.77 o 
   2   1   8     2622.71     2353.33     78.99 o 
   3   1   8     1700.04     1774.43     93.43 o 
   4   1   8        2.51       29.61     20.33 o 
   5   1   8        9.83       64.57     29.53 o 
   6   1   8        8.75       28.22     16.61 o 
   7   1   8      936.40      912.89     81.06 o 
   8   1   8      268.23      306.58     43.73 o 
   9   1   8      875.45      781.94     72.43 o 
  10   1   8      165.58      179.74     42.97 o 
  11   1   8      155.77      209.14     50.91 o 
 -12   2   8        4.78       49.69     35.28 o 
 -11   2   8        4.56      124.54     59.82 o 
 -10   2   8       10.45        8.02     21.10 o 
  -9   2   8       10.31       -3.14     20.70 o 
  -8   2   8        2.28       12.71     19.92 o 
  -7   2   8      851.88      796.23     66.91 o 
  -6   2   8      178.55      192.37     30.60 o 
  -5   2   8      173.98      155.39     23.72 o 
  -4   2   8     3414.67     3728.49    122.32 o 
  -3   2   8     5009.59     5034.71    130.97 o 
  -2   2   8     2106.49     2155.13     56.58 o 
  -1   2   8    10641.35    10663.46    130.42 o 
   0   2   8    19136.00    20657.44    181.24 o 
   1   2   8        0.67       82.70     12.16 o 
   2   2   8     6739.92     6871.68    109.78 o 
   3   2   8     4164.11     4047.04     84.76 o 
   4   2   8     8037.22     8096.21    127.70 o 
   5   2   8      156.13      235.55     30.71 o 
   6   2   8       11.20       62.24     21.99 o 
   7   2   8     2398.33     2220.09    120.84 o 
   8   2   8       43.88       71.98     47.84 o 
   9   2   8     1128.75     1144.39     93.77 o 
  10   2   8       35.07      142.36     41.12 o 
  11   2   8      147.75      112.11     38.74 o 
 -11   3   8       73.00      119.04     40.56 o 
 -10   3   8       27.03       53.94     23.81 o 
  -9   3   8       19.65       -4.95     42.31 o 
  -8   3   8       13.14       49.11     22.01 o 
  -7   3   8       97.05      113.96     23.81 o 
  -6   3   8       57.44       91.49     22.34 o 
  -5   3   8     2691.81     2694.28    118.27 o 
  -4   3   8       30.13       57.96     31.26 o 
  -3   3   8       68.43       93.44      9.46 o 
  -2   3   8     3025.89     3163.33     77.91 o 
  -1   3   8      319.17      330.66     24.92 o 
   0   3   8        4.13        6.45      6.67 o 
   1   3   8      645.20      591.61     32.48 o 
   2   3   8      767.49      725.20     38.12 o 
   3   3   8     1422.10     1366.33     54.58 o 
   4   3   8      773.07      771.96     41.03 o 
   5   3   8     2070.75     2025.69     73.90 o 
   6   3   8        0.56        4.52     19.74 o 
   7   3   8     2134.52     2042.76    118.56 o 
   8   3   8       14.99       41.58     22.44 o 
   9   3   8       67.56       80.45     39.22 o 
  10   3   8       10.34       13.69     27.76 o 
  11   3   8       11.97      -12.98     67.32 o 
 -11   4   8       18.47       37.39     38.28 o 
 -10   4   8       24.27       44.00     24.50 o 
  -9   4   8       22.18       64.49     26.32 o 
  -8   4   8      671.74      659.83     68.93 o 
  -7   4   8      305.79      327.70     45.94 o 
  -6   4   8       17.70       -4.59     16.16 o 
  -5   4   8      105.56      104.17     21.50 o 
  -4   4   8     2900.36     2948.19    121.56 o 
  -3   4   8      418.22      388.03     27.72 o 
  -2   4   8    10555.85    10491.67    161.52 o 
  -1   4   8      331.98      354.09     26.50 o 
   0   4   8    13856.66    14812.33    181.88 o 
   1   4   8      678.28      706.05     37.10 o 
   2   4   8     8598.59     8649.83    145.91 o 
   3   4   8      524.47      517.67     39.30 o 
   4   4   8     1911.56     1806.68     72.97 o 
   5   4   8      268.15      299.37     27.87 o 
   6   4   8       25.94       60.28     20.93 o 
   7   4   8     1407.53     1342.69     95.79 o 
   8   4   8       50.33       66.31     23.19 o 
   9   4   8       43.92      120.15     32.78 o 
  10   4   8       19.64       -1.50     40.49 o 
  11   4   8      201.21      291.52     72.60 o 
 -11   5   8      113.85      118.66     51.53 o 
 -10   5   8        0.01       11.27     22.39 o 
  -9   5   8       14.48        4.04     22.25 o 
  -8   5   8        0.28       41.91     22.01 o 
  -7   5   8      367.95      333.72     46.55 o 
  -6   5   8      458.25      486.93     54.76 o 
  -5   5   8      103.52      176.78     28.61 o 
  -4   5   8       92.73       85.46     27.85 o 
  -3   5   8      875.83     1023.91     51.42 o 
  -2   5   8     3885.66     3663.48    102.37 o 
  -1   5   8     5119.37     5200.95    118.87 o 
   0   5   8      539.62      520.28     32.64 o 
   1   5   8      170.75      178.66     17.41 o 
   2   5   8     2865.41     2643.94     81.73 o 
   3   5   8       51.98       61.36     15.82 o 
   4   5   8       22.32        9.86     21.35 o 
   5   5   8       28.59       35.77     12.74 o 
   6   5   8       27.78       89.43     23.39 o 
   7   5   8      367.07      220.40     50.74 o 
   8   5   8       74.81       29.49     91.47 o 
   9   5   8      112.29      186.83     45.03 o 
  10   5   8        0.00       35.92     47.35 o 
 -10   6   8      338.18      322.22     47.18 o 
  -9   6   8        1.85       53.82     24.85 o 
  -8   6   8     1218.10     1097.41     95.86 o 
  -7   6   8       15.96       31.78     27.91 o 
  -6   6   8      221.50      306.85     43.95 o 
  -5   6   8      277.72      357.20     44.85 o 
  -4   6   8     3323.14     3277.16    141.01 o 
  -3   6   8        4.18       33.98     17.56 o 
  -2   6   8     1252.12     1241.71     61.58 o 
  -1   6   8       19.92       40.26     10.75 o 
   0   6   8      548.09      570.56     34.64 o 
   1   6   8      118.82       82.49     26.17 o 
   2   6   8      348.81      416.60     44.41 o 
   3   6   8      131.75      113.75     24.98 o 
   4   6   8       36.30       23.45     34.73 o 
   5   6   8      119.38       85.11     58.71 o 
   6   6   8      476.41      470.37     77.10 o 
   7   6   8        0.52       36.77     55.01 o 
   8   6   8       95.78       90.50     38.99 o 
   9   6   8        0.43       34.46     32.78 o 
  10   6   8       12.83       26.23     43.64 o 
 -10   7   8       31.55      114.38     30.64 o 
  -9   7   8       23.73       25.27     26.16 o 
  -8   7   8       13.85      -12.45     27.91 o 
  -7   7   8       11.18       49.30     20.48 o 
  -6   7   8      658.24      604.30     66.21 o 
  -5   7   8       19.50       38.84     36.16 o 
  -4   7   8      157.37      202.05     29.39 o 
  -3   7   8      129.58      159.54     26.19 o 
  -2   7   8        6.39       19.57     15.33 o 
  -1   7   8       98.33       65.87     18.34 o 
   0   7   8        4.14        7.47     14.51 o 
   1   7   8      672.79      637.43     60.30 o 
   2   7   8       83.80       76.22     24.96 o 
   3   7   8     3088.46     2945.17    138.12 o 
   4   7   8      250.32      299.59     42.47 o 
   5   7   8      221.44      194.36     47.40 o 
   6   7   8       27.22       31.15     36.07 o 
   7   7   8      231.52      242.09     78.05 o 
   8   7   8       32.84       60.45     35.64 o 
   9   7   8       25.80       92.61     45.77 o 
  -9   8   8       33.17        5.94     24.24 o 
  -8   8   8       16.59       49.09     27.70 o 
  -7   8   8        1.63        9.65     22.70 o 
  -6   8   8     1074.08     1132.98    122.38 o 
  -5   8   8       13.91       43.41     31.30 o 
  -4   8   8      898.21      835.87     99.67 o 
  -3   8   8        0.08        1.78     23.81 o 
  -2   8   8       26.17       22.96     16.93 o 
  -1   8   8        1.39       41.96     18.85 o 
   0   8   8      183.59      151.68     30.43 o 
   1   8   8        0.62       31.28     19.63 o 
   2   8   8      294.09      257.08     38.43 o 
   3   8   8     1785.47     1643.01    108.41 o 
   4   8   8     2434.10     2425.74    136.16 o 
   5   8   8        3.99      181.67     70.87 o 
   6   8   8       10.98       84.27     35.08 o 
   7   8   8       70.19       63.65     85.07 o 
   8   8   8       45.72       85.06     40.09 o 
  -8   9   8        6.64       35.35     36.69 o 
  -7   9   8      179.98      241.32     53.11 o 
  -6   9   8       51.65      117.06     38.68 o 
  -5   9   8      203.45      208.80     47.42 o 
  -4   9   8       94.96      182.32     44.44 o 
  -3   9   8       97.48      110.36     37.56 o 
  -2   9   8      292.12      335.25     53.15 o 
  -1   9   8       13.41       48.94     20.87 o 
   0   9   8       22.66       -1.90     19.24 o 
   1   9   8       22.60       19.98     22.49 o 
   2   9   8       57.57       59.44     23.32 o 
   3   9   8      122.49      134.15     28.98 o 
   4   9   8        1.86       25.89     24.06 o 
   5   9   8       10.58      -12.84     38.12 o 
   6   9   8        0.13        9.90     52.24 o 
   7   9   8       14.32       25.04     34.88 o 
  -7  10   8       16.92        9.05     38.80 o 
  -6  10   8        0.04       -3.55     35.98 o 
  -5  10   8      145.78      172.47     46.70 o 
  -4  10   8       19.94        8.44     25.78 o 
  -3  10   8      145.75      202.67     39.35 o 
  -2  10   8       13.26       13.81     29.34 o 
  -1  10   8      148.26      212.21     34.28 o 
   0  10   8       18.53       42.07     21.02 o 
   1  10   8       55.58       74.63     25.87 o 
   2  10   8       88.35      113.82     39.59 o 
   3  10   8      118.60       94.18     28.55 o 
   4  10   8      312.65      349.98     57.73 o 
   5  10   8       12.82        2.35     35.13 o 
   6  10   8      159.10      141.02     50.83 o 
  -6  11   8       16.51       53.64     41.83 o 
  -5  11   8      214.03      283.12     54.69 o 
  -4  11   8       14.50       21.86     80.50 o 
  -3  11   8      107.76      128.20     35.98 o 
  -2  11   8        0.33       21.32     29.31 o 
  -1  11   8       45.01       98.04     51.45 o 
   0  11   8        3.58       22.99     22.01 o 
   1  11   8      101.70       81.59     28.38 o 
   2  11   8        1.13      -35.44     34.58 o 
   3  11   8       13.81       31.75     26.61 o 
   4  11   8       90.20        0.99     41.35 o 
   5  11   8      170.70      192.96     45.96 o 
  -4  12   8        0.39        9.73     44.90 o 
  -3  12   8       17.66        8.87     77.02 o 
  -2  12   8       35.19      -11.34     33.66 o 
  -1  12   8        4.50        3.60     28.00 o 
   0  12   8       88.08       80.58     37.55 o 
   1  12   8        0.01        1.19     29.31 o 
   2  12   8       47.18      154.88     32.23 o 
   3  12   8        1.64       10.98     29.09 o 
  -2 -13   9        0.09        2.34     34.64 o 
  -1 -13   9        6.96       29.69     28.81 o 
   0 -13   9        0.28      -17.00     42.44 o 
   1 -13   9       15.34      -51.76     34.51 o 
   2 -13   9       30.59        5.98     36.88 o 
  -5 -12   9       26.26      101.21     37.87 o 
  -4 -12   9        5.00       15.52     31.04 o 
  -3 -12   9      154.37       99.88     53.06 o 
  -2 -12   9      132.41       91.45     27.25 o 
  -1 -12   9      125.55      144.20     32.49 o 
   0 -12   9      136.03      198.78     37.36 o 
   1 -12   9      188.20      110.39     31.62 o 
   2 -12   9        0.64       64.80     72.84 o 
   3 -12   9      120.15      109.58     37.84 o 
   4 -12   9       27.15       49.06     35.76 o 
  -6 -11   9       14.85       24.21     32.83 o 
  -5 -11   9       75.73       86.09     33.19 o 
  -4 -11   9       70.57       54.17     27.82 o 
  -3 -11   9       16.74       60.03     31.26 o 
  -2 -11   9       16.37       20.93     27.29 o 
  -1 -11   9        0.20      -34.66     23.10 o 
   0 -11   9       13.47      -20.19     39.30 o 
   1 -11   9       10.69       -9.00     23.50 o 
   2 -11   9      266.76      249.09     38.79 o 
   3 -11   9        0.87      -14.14     27.38 o 
   4 -11   9       78.39      116.53     39.16 o 
   5 -11   9        6.39       43.72     35.71 o 
   6 -11   9       63.01       40.36     33.55 o 
  -7 -10   9        0.09      -17.40     34.67 o 
  -6 -10   9        5.69       40.56     35.04 o 
  -5 -10   9       89.29       67.40     28.50 o 
  -4 -10   9        6.50       48.05     24.92 o 
  -3 -10   9       73.71      129.20     25.32 o 
  -2 -10   9        9.80       16.16     17.10 o 
  -1 -10   9      444.17      478.39     56.94 o 
   0 -10   9      324.64      299.24     43.00 o 
   1 -10   9       59.49       39.74     26.07 o 
   2 -10   9       71.53      168.50     30.73 o 
   3 -10   9      114.42      146.07     37.73 o 
   4 -10   9        4.00       44.71     29.53 o 
   5 -10   9       72.57       33.43     31.45 o 
   6 -10   9       31.73        9.86     32.74 o 
   7 -10   9       25.62        5.41     38.67 o 
  -8  -9   9      282.60      258.15     72.05 o 
  -7  -9   9        3.86       14.81     30.03 o 
  -6  -9   9       95.25      131.81     28.91 o 
  -5  -9   9        0.31       58.68     24.42 o 
  -4  -9   9       93.97       84.50     27.17 o 
  -3  -9   9        4.29       43.37     20.67 o 
  -2  -9   9       34.42       39.76     16.99 o 
  -1  -9   9      499.35      561.22     57.34 o 
   0  -9   9       13.43       22.23     18.58 o 
   1  -9   9      307.54      371.14     44.95 o 
   2  -9   9      508.53      629.01     60.43 o 
   3  -9   9      443.48      448.06     49.25 o 
   4  -9   9        3.82       23.80     26.47 o 
   5  -9   9       13.87       81.60     41.98 o 
   6  -9   9      962.62      870.43     95.12 o 
   7  -9   9       28.51       22.67     29.29 o 
   8  -9   9      192.00      255.38     63.61 o 
  -9  -8   9      255.48      346.76     90.60 o 
  -8  -8   9      196.80      105.49     30.12 o 
  -7  -8   9      248.14      284.78     42.96 o 
  -6  -8   9      205.09      241.78     47.61 o 
  -5  -8   9       27.41       61.43     28.39 o 
  -4  -8   9       47.85       31.21     30.42 o 
  -3  -8   9       93.71       86.13     22.06 o 
  -2  -8   9      406.77      417.16     47.28 o 
  -1  -8   9     1103.16     1076.25     79.92 o 
   0  -8   9       77.08       69.66     21.40 o 
   1  -8   9      745.44      772.11     64.49 o 
   2  -8   9       52.76       75.64     20.33 o 
   3  -8   9       57.95      103.78     21.99 o 
   4  -8   9       18.83        3.53     17.15 o 
   5  -8   9       71.95      133.40     27.63 o 
   6  -8   9       25.10       92.88     24.79 o 
   7  -8   9      263.93      265.73     39.28 o 
   8  -8   9       11.18       45.31     78.60 o 
   9  -8   9        0.68       -9.14     47.98 o 
 -10  -7   9       21.28       68.34     54.45 o 
  -9  -7   9       84.34      101.56     59.66 o 
  -8  -7   9      191.10      238.22     36.61 o 
  -7  -7   9       43.02       80.12     37.04 o 
  -6  -7   9        6.23       60.93     26.45 o 
  -5  -7   9       22.28       -9.93     19.06 o 
  -4  -7   9       31.05       85.08     21.94 o 
  -3  -7   9      835.64      702.72     61.33 o 
  -2  -7   9      362.24      408.58     42.73 o 
  -1  -7   9       36.09       40.00     15.10 o 
   0  -7   9       21.68       36.13     14.28 o 
   1  -7   9     1947.93     1959.63     78.65 o 
   2  -7   9      232.07      268.62     28.08 o 
   3  -7   9       48.00       51.99     13.54 o 
   4  -7   9      195.71      221.42     24.81 o 
   5  -7   9      849.42      793.03     70.43 o 
   6  -7   9      364.53      366.76     47.53 o 
   7  -7   9        5.13       42.80     21.31 o 
   8  -7   9        3.52       25.17     53.11 o 
   9  -7   9       44.54        8.14     36.37 o 
  10  -7   9        0.17       37.80     39.22 o 
 -10  -6   9       83.83      124.84     87.60 o 
  -9  -6   9      287.89      307.37     52.34 o 
  -8  -6   9      296.82      356.59     48.35 o 
  -7  -6   9     1028.96      916.59     76.52 o 
  -6  -6   9      628.57      666.25     60.30 o 
  -5  -6   9        2.46       14.63     19.08 o 
  -4  -6   9       30.14       65.14     18.04 o 
  -3  -6   9     1732.05     1669.25     66.87 o 
  -2  -6   9        0.50       17.99      9.27 o 
  -1  -6   9      355.36      347.95     26.10 o 
   0  -6   9     1235.47     1187.86     55.00 o 
   1  -6   9        3.74        9.98      9.95 o 
   2  -6   9      130.30      119.22     17.82 o 
   3  -6   9       38.69       85.33     15.64 o 
   4  -6   9       88.63      145.16     19.95 o 
   5  -6   9     1187.47     1163.15     83.16 o 
   6  -6   9       19.18       46.29     23.89 o 
   7  -6   9      324.52      363.45     58.06 o 
   8  -6   9       69.70       67.80     30.53 o 
   9  -6   9        4.80       16.87     37.33 o 
  10  -6   9        0.37      -23.54     32.76 o 
 -11  -5   9       73.53      288.21     65.98 o 
 -10  -5   9        6.15       50.82     48.14 o 
  -9  -5   9       21.43       16.51     20.57 o 
  -8  -5   9       36.73       98.41     22.46 o 
  -7  -5   9        0.88       15.00     15.40 o 
  -6  -5   9       54.98       54.87     32.87 o 
  -5  -5   9       68.27       79.76     16.71 o 
  -4  -5   9      192.85      219.98     22.57 o 
  -3  -5   9      271.60      316.31     25.97 o 
  -2  -5   9      293.15      305.14     23.77 o 
  -1  -5   9     3798.19     3653.45     91.80 o 
   0  -5   9        3.54       13.95     10.11 o 
   1  -5   9     5645.15     5450.54    120.99 o 
   2  -5   9     1688.97     1511.19     80.35 o 
   3  -5   9      376.13      402.24     31.50 o 
   4  -5   9      424.68      413.25     34.44 o 
   5  -5   9     1968.32     1830.60     80.87 o 
   6  -5   9       54.46      110.29     19.72 o 
   7  -5   9        0.02       38.49     19.06 o 
   8  -5   9       48.19       51.69     31.25 o 
   9  -5   9        2.14       44.39     65.82 o 
  10  -5   9       11.06       -6.51     54.30 o 
 -11  -4   9       21.17       34.64     33.70 o 
 -10  -4   9      752.63      817.77     90.06 o 
  -9  -4   9        9.21       71.12     22.88 o 
  -8  -4   9      811.92      803.68     60.55 o 
  -7  -4   9      206.04      167.34     24.84 o 
  -6  -4   9      529.16      568.00     43.74 o 
  -5  -4   9      249.91      299.83     28.57 o 
  -4  -4   9     5579.10     5660.50    128.81 o 
  -3  -4   9      613.01      634.34     37.66 o 
  -2  -4   9      888.93      822.43     40.55 o 
  -1  -4   9      239.71      231.18     19.11 o 
   0  -4   9     2034.55     1894.41     62.16 o 
   1  -4   9       21.31       21.99      8.29 o 
   2  -4   9     2524.07     2681.81     81.91 o 
   3  -4   9     1290.27     1259.85     57.43 o 
   4  -4   9     1353.77     1449.31     66.18 o 
   5  -4   9       11.82       27.99     13.94 o 
   6  -4   9      386.20      460.43     36.22 o 
   7  -4   9      224.86      218.16     47.53 o 
   8  -4   9      616.77      524.56     77.09 o 
   9  -4   9       17.86       55.01     32.51 o 
  10  -4   9      127.83      144.03     38.87 o 
  11  -4   9        0.01      -49.16     32.78 o 
 -11  -3   9       17.46       -2.47     40.33 o 
 -10  -3   9        5.08       15.94     29.22 o 
  -9  -3   9       11.16       75.27     28.04 o 
  -8  -3   9       31.53       77.31     20.37 o 
  -7  -3   9      103.32       68.34     18.04 o 
  -6  -3   9     3458.39     3363.97    111.22 o 
  -5  -3   9      755.39      714.11     45.53 o 
  -4  -3   9      698.65      702.31     41.77 o 
  -3  -3   9     3241.34     3217.76     84.31 o 
  -2  -3   9     4850.07     4815.44     94.08 o 
  -1  -3   9    22535.37    22627.61    347.05 o 
   0  -3   9       25.42       32.90      6.87 o 
   1  -3   9    24115.73    24466.36    218.76 o 
   2  -3   9    11602.11    11889.20    161.13 o 
   3  -3   9      547.65      590.48     35.83 o 
   4  -3   9     2971.96     3074.15     91.71 o 
   5  -3   9      583.66      576.73     39.73 o 
   6  -3   9      930.04      954.23     55.14 o 
   7  -3   9       84.06       69.57     28.63 o 
   8  -3   9      104.88      106.14     35.28 o 
   9  -3   9       45.08       41.84     28.32 o 
  10  -3   9       14.79        6.12     28.01 o 
  11  -3   9        0.49       42.30     50.98 o 
 -12  -2   9        0.88       45.09     37.02 o 
 -11  -2   9       61.91       71.28     36.21 o 
 -10  -2   9     1085.50     1065.51    111.80 o 
  -9  -2   9       11.81       11.21     37.54 o 
  -8  -2   9      167.96      219.70     27.67 o 
  -7  -2   9      725.56      730.17     51.81 o 
  -6  -2   9     2799.89     2669.28     95.91 o 
  -5  -2   9      296.02      297.81     29.07 o 
  -4  -2   9     9124.26     8969.93    149.40 o 
  -3  -2   9      179.12      265.25     21.98 o 
  -2  -2   9    13018.57    12901.79    140.36 o 
  -1  -2   9      181.10      954.29    190.35 o 
   0  -2   9    37476.04    39676.50    240.46 o 
   1  -2   9       55.94      314.08     27.06 o 
   2  -2   9       53.90       80.09     11.04 o 
   3  -2   9      301.40      318.19     23.43 o 
   4  -2   9     1578.48     1485.45     59.12 o 
   5  -2   9      831.60      869.74     47.72 o 
   6  -2   9     1295.60     1257.35     61.32 o 
   7  -2   9      927.22      877.42     68.60 o 
   8  -2   9      311.30      298.93     56.69 o 
   9  -2   9       11.90        5.80     23.67 o 
  10  -2   9        0.49       42.67     32.92 o 
  11  -2   9       48.88       61.93     32.27 o 
 -12  -1   9       19.24       53.36     73.00 o 
 -11  -1   9        9.77       56.43     30.25 o 
 -10  -1   9       43.96      106.07     31.12 o 
  -9  -1   9     1569.31     1433.72     99.33 o 
  -8  -1   9       25.57       70.74     22.18 o 
  -7  -1   9       85.19       93.41     15.59 o 
  -6  -1   9       37.86       61.30     22.33 o 
  -5  -1   9      610.78      750.42     67.34 o 
  -4  -1   9     3262.21     3171.00     85.69 o 
  -3  -1   9      174.47      195.31     19.64 o 
  -2  -1   9    11509.85    11218.45    122.46 o 
  -1  -1   9      269.28      541.20     34.71 o 
   0  -1   9       24.55       21.67      5.86 o 
   1  -1   9      515.06      636.03     28.80 o 
   2  -1   9     1648.57     1582.13     45.81 o 
   3  -1   9    11642.24    11270.67    139.42 o 
   4  -1   9      770.18      782.97     37.44 o 
   5  -1   9     2192.22     2008.30     69.77 o 
   6  -1   9      189.79      220.55     32.11 o 
   7  -1   9       51.56       62.27     24.64 o 
   8  -1   9       17.14       25.47     26.89 o 
   9  -1   9        7.57       58.68     30.37 o 
  10  -1   9        0.20       63.45     35.05 o 
  11  -1   9      241.13      232.33     53.27 o 
 -12   0   9        0.19       59.46     37.08 o 
 -11   0   9      330.52      369.44     63.69 o 
 -10   0   9        9.05       22.05     38.01 o 
  -9   0   9     1348.00     1253.24     93.80 o 
  -8   0   9        4.23       76.89     22.68 o 
  -7   0   9      346.39      376.67     43.10 o 
  -6   0   9       29.95       18.53     11.87 o 
  -5   0   9     2540.02     2233.28     74.63 o 
  -4   0   9       40.89       57.24     14.31 o 
  -3   0   9    15309.07    15321.86    162.19 o 
  -2   0   9       15.92       34.83     16.33 o 
  -1   0   9     2294.78     2346.03     51.07 o 
   0   0   9        1.05       40.33     18.73 o 
   1   0   9      433.15      408.97     24.37 o 
   2   0   9       92.76       85.63     17.48 o 
   3   0   9     5739.45     5166.43    128.87 o 
   4   0   9        0.49       15.13     12.11 o 
   5   0   9     2741.01     2709.85     73.62 o 
   6   0   9       29.61       50.31     32.73 o 
   7   0   9      893.82      870.29     71.17 o 
   8   0   9        0.19       55.67     24.32 o 
   9   0   9       67.34      106.08     36.57 o 
  10   0   9        3.09       54.38     34.97 o 
  11   0   9      116.92      182.86     46.24 o 
 -12   1   9        0.20        9.22     88.78 o 
 -11   1   9       34.16       45.33     65.19 o 
 -10   1   9      204.12      190.15     34.17 o 
  -9   1   9     3260.91     3024.33    152.08 o 
  -8   1   9      168.01      184.97     32.66 o 
  -7   1   9     1679.90     1561.22     94.89 o 
  -6   1   9     1209.33     1184.65     50.84 o 
  -5   1   9     1048.05     1047.71     54.52 o 
  -4   1   9       33.17       56.76      9.61 o 
  -3   1   9    13292.25    13272.13    144.25 o 
  -2   1   9       12.52       48.90     11.12 o 
  -1   1   9      906.70     1125.24     53.25 o 
   0   1   9       11.26        9.82     10.55 o 
   1   1   9      620.73      706.21     30.38 o 
   2   1   9     2034.28     1983.81     74.00 o 
   3   1   9      684.30      745.93     49.57 o 
   4   1   9     5745.83     6005.30    157.29 o 
   5   1   9     3172.12     2997.35     72.85 o 
   6   1   9       70.98      137.77     35.05 o 
   7   1   9      185.11      261.22     38.31 o 
   8   1   9        1.43       43.44     22.11 o 
   9   1   9       78.23      137.13     28.65 o 
  10   1   9       50.45       28.59     29.72 o 
  11   1   9        6.39        0.14     35.04 o 
 -12   2   9        4.25       80.11     35.59 o 
 -11   2   9      225.99      267.14     68.42 o 
 -10   2   9      116.77      128.70     50.32 o 
  -9   2   9      417.83      422.94     53.54 o 
  -8   2   9      328.52      340.20     46.45 o 
  -7   2   9     1896.58     1970.29    110.60 o 
  -6   2   9      179.45      172.59     28.89 o 
  -5   2   9     1092.29     1040.03     68.69 o 
  -4   2   9       25.97       -8.82     15.78 o 
  -3   2   9      812.45      815.89     32.11 o 
  -2   2   9      104.57      102.35     12.00 o 
  -1   2   9     2360.39     2430.61     63.71 o 
   0   2   9    16147.63    16059.88    163.18 o 
   1   2   9     2297.54     2265.84     61.99 o 
   2   2   9      353.19      387.36     25.51 o 
   3   2   9     8319.51     8391.78    123.34 o 
   4   2   9    22652.29    23414.56    217.64 o 
   5   2   9     1303.16     1195.57     50.44 o 
   6   2   9      388.07      438.74     49.65 o 
   7   2   9      651.66      681.73     65.56 o 
   8   2   9        2.44        7.29     50.49 o 
   9   2   9       84.40      185.68     41.94 o 
  10   2   9       30.02      143.53     35.99 o 
  11   2   9        0.07       46.69     34.51 o 
 -11   3   9      121.38      128.17     46.01 o 
 -10   3   9        0.28        5.12     21.59 o 
  -9   3   9        6.06        8.23     22.65 o 
  -8   3   9      506.53      481.28     56.13 o 
  -7   3   9      328.99      270.08     38.34 o 
  -6   3   9      224.19      200.33     30.59 o 
  -5   3   9        0.05      102.57     22.27 o 
  -4   3   9     5370.53     5634.41    161.56 o 
  -3   3   9      469.12      482.95     27.00 o 
  -2   3   9     6681.32     6600.38    116.82 o 
  -1   3   9     1935.92     1745.80     58.71 o 
   0   3   9       35.75       43.94      8.95 o 
   1   3   9     1407.29     1278.94     50.13 o 
   2   3   9       28.95       76.70     12.12 o 
   3   3   9       33.57      262.78     37.02 o 
   4   3   9        4.37       20.42      8.68 o 
   5   3   9      285.82      294.25     25.82 o 
   6   3   9     1814.12     1638.22    100.31 o 
   7   3   9      842.18      742.30     70.51 o 
   8   3   9        5.26       27.83     26.35 o 
   9   3   9      295.13      304.52     44.16 o 
  10   3   9      270.17      314.02     44.65 o 
  11   3   9        1.12      -15.63     37.50 o 
 -11   4   9        2.77       57.12     36.98 o 
 -10   4   9        3.87       14.17     22.85 o 
  -9   4   9       43.74       26.56     23.45 o 
  -8   4   9        1.68        9.17     19.10 o 
  -7   4   9       61.63      136.23     31.74 o 
  -6   4   9      173.96      174.18     29.26 o 
  -5   4   9       40.93       48.45     20.05 o 
  -4   4   9      717.06      735.07     58.87 o 
  -3   4   9     3163.84     3060.52     84.25 o 
  -2   4   9    13958.51    14638.78    193.54 o 
  -1   4   9       37.96       83.50     13.90 o 
   0   4   9      905.72      953.48     45.30 o 
   1   4   9      706.72      770.48     40.36 o 
   2   4   9       53.85      104.28     16.47 o 
   3   4   9     1241.49     1082.97     52.87 o 
   4   4   9      460.71      431.61     32.54 o 
   5   4   9        3.11       49.52     27.58 o 
   6   4   9      469.93      498.16     54.24 o 
   7   4   9      299.55      352.09     47.49 o 
   8   4   9        8.82       35.04     22.83 o 
   9   4   9       10.52       47.32     39.37 o 
  10   4   9       52.97       89.63     44.20 o 
 -11   5   9      236.55      281.78     50.21 o 
 -10   5   9      173.26      227.39     47.15 o 
  -9   5   9      210.64      236.01     37.83 o 
  -8   5   9       89.17      127.20     44.27 o 
  -7   5   9       21.40       25.40     20.41 o 
  -6   5   9        0.10       41.79     19.20 o 
  -5   5   9     1375.50     1306.27     88.93 o 
  -4   5   9      480.60      448.64     45.85 o 
  -3   5   9     2234.84     2268.40     80.44 o 
  -2   5   9      839.33      908.00     49.27 o 
  -1   5   9      128.70      130.57     17.00 o 
   0   5   9      249.37      255.77     22.58 o 
   1   5   9      265.94      307.03     24.00 o 
   2   5   9     2819.57     2792.24     86.38 o 
   3   5   9      452.13      453.80     33.32 o 
   4   5   9      105.07      114.24     16.76 o 
   5   5   9        8.80       36.73     19.45 o 
   6   5   9      755.69      760.74     69.12 o 
   7   5   9      136.57      186.69     57.61 o 
   8   5   9       36.53       95.48     37.27 o 
   9   5   9        3.32       28.90     33.88 o 
  10   5   9       27.04       39.04     36.32 o 
 -10   6   9       28.51       83.17     28.85 o 
  -9   6   9       23.26       51.35     24.64 o 
  -8   6   9      239.18      320.00     45.92 o 
  -7   6   9      224.44      280.02     42.23 o 
  -6   6   9        5.18        8.44     30.53 o 
  -5   6   9     1152.08     1167.92     88.55 o 
  -4   6   9      233.56      263.50     34.64 o 
  -3   6   9     3340.32     3117.79    102.27 o 
  -2   6   9        0.01       16.31     11.58 o 
  -1   6   9      403.88      382.23     30.13 o 
   0   6   9     3705.74     3523.70     98.56 o 
   1   6   9        2.78        9.24     14.55 o 
   2   6   9      177.19      192.35     28.49 o 
   3   6   9      153.42      158.88     28.92 o 
   4   6   9        9.42        8.43     19.59 o 
   5   6   9        0.91       -5.69     80.10 o 
   6   6   9      257.55      335.21     62.87 o 
   7   6   9        1.95       -1.45     29.55 o 
   8   6   9       54.52       68.06     34.84 o 
   9   6   9      166.44      161.90     42.40 o 
  10   6   9        1.17       77.36     39.64 o 
 -10   7   9       13.27       19.48     29.50 o 
  -9   7   9      457.86      493.00     60.51 o 
  -8   7   9       21.03        8.57     30.29 o 
  -7   7   9        1.28       -3.80     20.39 o 
  -6   7   9       98.09      140.71     27.80 o 
  -5   7   9      444.53      499.74     56.01 o 
  -4   7   9       61.35       62.20     19.55 o 
  -3   7   9       65.24      113.14     21.27 o 
  -2   7   9      187.03      171.75     25.21 o 
  -1   7   9       51.82       49.57     22.69 o 
   0   7   9       21.97       41.01     17.94 o 
   1   7   9      240.83      251.73     36.58 o 
   2   7   9      113.57       96.22     23.68 o 
   3   7   9       18.92       80.55     30.70 o 
   4   7   9      885.54      917.63     76.50 o 
   5   7   9     1257.31     1236.11    125.22 o 
   6   7   9       14.86       23.22     27.40 o 
   7   7   9       22.72       -7.72     27.88 o 
   8   7   9       16.81       31.07     33.69 o 
   9   7   9        3.34      -16.67     35.05 o 
  -9   8   9        1.98       45.21     35.88 o 
  -8   8   9       90.47       70.44     29.27 o 
  -7   8   9       17.60       35.76     24.87 o 
  -6   8   9      126.89      165.76     41.29 o 
  -5   8   9      245.70      316.36     55.00 o 
  -4   8   9       46.52       50.64     31.69 o 
  -3   8   9       28.21       33.86     24.25 o 
  -2   8   9      988.27      957.13     75.83 o 
  -1   8   9      578.76      564.24     57.28 o 
   0   8   9       12.59       31.37     18.73 o 
   1   8   9      343.00      324.06     47.33 o 
   2   8   9        8.48       41.07     20.00 o 
   3   8   9       76.82      113.66     28.23 o 
   4   8   9        2.00       28.63     36.14 o 
   5   8   9      301.48      225.85     46.69 o 
   6   8   9      133.57       99.66     35.47 o 
   7   8   9      134.88       93.41     88.07 o 
   8   8   9       38.29       58.89     40.51 o 
  -8   9   9       18.74        3.36     34.64 o 
  -7   9   9        4.52       37.71     96.83 o 
  -6   9   9       18.68        7.55     31.01 o 
  -5   9   9       17.82       -8.99     26.29 o 
  -4   9   9       93.11       66.60     29.90 o 
  -3   9   9      108.18        8.97     29.57 o 
  -2   9   9      513.38      556.26     77.77 o 
  -1   9   9       84.62      103.37     23.45 o 
   0   9   9        0.03       28.73     20.42 o 
   1   9   9       14.98       51.18     21.34 o 
   2   9   9       68.59       47.05     38.50 o 
   3   9   9        6.47       -6.97     19.81 o 
   4   9   9        0.02       56.36     32.81 o 
   5   9   9      220.75      276.97     57.80 o 
   6   9   9        3.19       39.07     29.69 o 
   7   9   9        1.53       43.67     38.40 o 
  -7  10   9      101.72      105.51     41.55 o 
  -6  10   9      160.41      228.41     47.51 o 
  -5  10   9       92.76      131.73     65.42 o 
  -4  10   9      257.07      223.20     44.54 o 
  -3  10   9       92.65      104.85     55.08 o 
  -2  10   9       12.43       20.93     26.16 o 
  -1  10   9      189.03      154.08     29.22 o 
   0  10   9      184.41      186.41     32.91 o 
   1  10   9      340.61      257.35     41.41 o 
   2  10   9      115.88      141.44     36.57 o 
   3  10   9       12.51       18.89     30.37 o 
   4  10   9       44.19      108.61     33.50 o 
   5  10   9       10.87        4.70     29.33 o 
   6  10   9      135.50      260.30     58.70 o 
  -6  11   9      214.99      234.77     57.61 o 
  -5  11   9        9.35       34.34     38.07 o 
  -4  11   9        0.65       -6.52     70.79 o 
  -3  11   9       55.17      104.65     58.00 o 
  -2  11   9        3.38       26.62     28.13 o 
  -1  11   9       45.44      115.44     63.21 o 
   0  11   9        4.39        9.48     24.22 o 
   1  11   9        0.26      -14.18     28.34 o 
   2  11   9       11.37       46.96     27.43 o 
   3  11   9        6.51      -31.26     30.92 o 
   4  11   9       13.21       29.30     35.85 o 
   5  11   9      166.28      244.71     61.87 o 
  -3  12   9      159.58      120.60     44.51 o 
  -2  12   9        1.26       11.36     35.75 o 
  -1  12   9        0.88       31.17     32.44 o 
   0  12   9        9.64       15.24     63.29 o 
   1  12   9       61.78       56.11     29.15 o 
   2  12   9        2.69        8.75     31.31 o 
   3  12   9       99.29       37.34     39.25 o 
  -2 -13  10        6.97      -24.08     49.24 o 
  -1 -13  10       86.82       72.54     40.91 o 
   0 -13  10        0.98        1.20     35.59 o 
   1 -13  10        8.64       11.30     38.11 o 
  -5 -12  10        1.80       36.20     37.16 o 
  -4 -12  10        2.34       17.37     37.25 o 
  -3 -12  10       17.00       29.29     29.99 o 
  -2 -12  10       37.86       36.97     34.98 o 
  -1 -12  10        0.01       13.34     49.61 o 
   0 -12  10       76.13       77.60     40.58 o 
   1 -12  10        1.48        7.18     30.38 o 
   2 -12  10        8.01       20.67     30.49 o 
   3 -12  10       87.75      115.00     41.46 o 
   4 -12  10       29.46       32.49     36.55 o 
  -6 -11  10        3.19       33.94     36.65 o 
  -5 -11  10        6.83       13.47     52.24 o 
  -4 -11  10       33.80       84.64     35.84 o 
  -3 -11  10       43.30       28.99     26.74 o 
  -2 -11  10       64.28       58.48     26.92 o 
  -1 -11  10      109.78       99.27     24.42 o 
   0 -11  10        1.87       -1.81     20.80 o 
   1 -11  10      157.43      160.29     28.75 o 
   2 -11  10      336.47      385.51     49.09 o 
   3 -11  10       43.29       39.71     31.14 o 
   4 -11  10       10.85      -29.36     38.91 o 
   5 -11  10       69.69       74.92     35.20 o 
   6 -11  10        8.40       -2.46     34.50 o 
  -7 -10  10      132.01       43.83     51.30 o 
  -6 -10  10      176.61      170.29     39.58 o 
  -5 -10  10       55.76      150.26     48.74 o 
  -4 -10  10        9.17        5.85     23.96 o 
  -3 -10  10       16.14        5.83     33.74 o 
  -2 -10  10      304.45      381.91     48.22 o 
  -1 -10  10      289.32      248.61     39.71 o 
   0 -10  10      180.39      192.00     34.22 o 
   1 -10  10      177.54      175.92     32.91 o 
   2 -10  10      367.36      392.87     48.53 o 
   3 -10  10      124.92      208.60     45.24 o 
   4 -10  10      165.09      165.04     38.49 o 
   5 -10  10      139.83      157.43     34.04 o 
   6 -10  10        0.60       16.27     31.52 o 
   7 -10  10        4.39       97.94     52.24 o 
  -8  -9  10       26.40      119.79     37.58 o 
  -7  -9  10       14.80       56.26     32.10 o 
  -6  -9  10       59.31       63.08     29.77 o 
  -5  -9  10      198.01      208.74     36.43 o 
  -4  -9  10       55.99       41.86     51.22 o 
  -3  -9  10      288.31      322.86     44.11 o 
  -2  -9  10        1.43       -3.41     37.70 o 
  -1  -9  10      400.29      346.88     42.91 o 
   0  -9  10       48.96       27.14     24.00 o 
   1  -9  10       57.63       86.38     26.83 o 
   2  -9  10      144.18      196.69     30.10 o 
   3  -9  10      324.67      312.40     38.59 o 
   4  -9  10      198.82      213.74     44.60 o 
   5  -9  10        2.00        0.35     51.61 o 
   6  -9  10       13.66       51.67     42.77 o 
   7  -9  10      123.31       85.17     33.25 o 
   8  -9  10       81.47       29.20     50.67 o 
  -9  -8  10        0.58      -13.10     50.67 o 
  -8  -8  10        1.40       20.98     32.17 o 
  -7  -8  10        1.72       44.60     23.67 o 
  -6  -8  10       12.50       55.45     29.19 o 
  -5  -8  10        1.96       -2.14     21.74 o 
  -4  -8  10       10.53      -22.08     46.66 o 
  -3  -8  10       79.54       64.89     28.27 o 
  -2  -8  10      532.98      610.30     58.85 o 
  -1  -8  10      516.76      496.35     51.97 o 
   0  -8  10       90.96      116.61     24.97 o 
   1  -8  10      640.07      633.25     57.80 o 
   2  -8  10       34.94       39.42     18.59 o 
   3  -8  10      847.37      760.67     64.58 o 
   4  -8  10       17.11       22.01     16.93 o 
   5  -8  10      148.81      173.57     29.76 o 
   6  -8  10     1475.89     1558.64    109.49 o 
   7  -8  10       46.49       61.80     52.84 o 
   8  -8  10       54.02       85.60     52.16 o 
   9  -8  10       22.18      -42.66     31.66 o 
 -10  -7  10       12.72      109.70     53.19 o 
  -9  -7  10        0.12      153.57     54.61 o 
  -8  -7  10      364.57      308.65     41.72 o 
  -7  -7  10      657.30      636.60     63.97 o 
  -6  -7  10      348.31      426.17     49.07 o 
  -5  -7  10        2.14        5.67     17.20 o 
  -4  -7  10      437.21      490.55     50.35 o 
  -3  -7  10      671.85      709.45     61.12 o 
  -2  -7  10        3.10      -14.92     17.19 o 
  -1  -7  10      656.90      690.61     58.07 o 
   0  -7  10       20.41       18.16     15.69 o 
   1  -7  10     1483.43     1533.81     69.84 o 
   2  -7  10      128.47      158.42     20.68 o 
   3  -7  10      196.18      228.73     26.64 o 
   4  -7  10       21.39       19.52     16.06 o 
   5  -7  10       19.75        9.51     19.37 o 
   6  -7  10      589.04      588.73     61.00 o 
   7  -7  10       37.67       51.41     21.91 o 
   8  -7  10       80.09      132.64     50.03 o 
   9  -7  10        1.50       35.51     47.82 o 
 -10  -6  10        4.08       69.45     52.24 o 
  -9  -6  10       29.76       74.88     29.21 o 
  -8  -6  10      179.45      215.31     36.88 o 
  -7  -6  10       36.72       39.26     23.47 o 
  -6  -6  10      342.28      336.05     43.33 o 
  -5  -6  10       73.29       98.48     15.92 o 
  -4  -6  10     1784.61     1733.42     73.98 o 
  -3  -6  10      316.71      382.46     29.32 o 
  -2  -6  10     2888.52     2840.58     86.69 o 
  -1  -6  10      340.35      320.28     25.89 o 
   0  -6  10    12408.39    12749.95    194.78 o 
   1  -6  10       15.84       17.79     13.12 o 
   2  -6  10       87.06      101.93     15.82 o 
   3  -6  10        1.32       33.89     13.44 o 
   4  -6  10     4046.29     3954.64    124.68 o 
   5  -6  10      330.49      324.95     30.98 o 
   6  -6  10      337.97      353.00     41.97 o 
   7  -6  10       19.08       29.70     23.88 o 
   8  -6  10        7.64       37.43     29.08 o 
   9  -6  10        0.20       -4.40     69.68 o 
  10  -6  10       15.62        0.12     91.86 o 
 -10  -5  10       75.87      182.30     62.34 o 
  -9  -5  10      509.82      490.91     47.46 o 
  -8  -5  10        1.54       -7.37     18.10 o 
  -7  -5  10      287.76      295.30     32.62 o 
  -6  -5  10      981.33     1025.12     62.20 o 
  -5  -5  10        0.22        6.68     12.24 o 
  -4  -5  10        7.94       35.32     10.85 o 
  -3  -5  10     5717.50     5972.39    129.39 o 
  -2  -5  10      115.70      163.79     17.34 o 
  -1  -5  10     3739.87     3647.29     93.61 o 
   0  -5  10        3.72       11.03     10.30 o 
   1  -5  10     1536.92     1599.75     64.80 o 
   2  -5  10     5510.72     5367.95    126.75 o 
   3  -5  10      866.32      910.21     50.75 o 
   4  -5  10       13.92       19.00     14.54 o 
   5  -5  10     1654.96     1508.95     74.05 o 
   6  -5  10      151.70      184.28     29.52 o 
   7  -5  10       23.47       73.83     19.44 o 
   8  -5  10       12.18       42.71     27.38 o 
   9  -5  10      209.52      257.93     51.51 o 
  10  -5  10        1.93      -25.68     33.90 o 
 -11  -4  10      126.84      165.43     39.42 o 
 -10  -4  10      497.47      564.13     71.26 o 
  -9  -4  10      204.49      159.29     32.93 o 
  -8  -4  10      213.83      206.65     30.20 o 
  -7  -4  10        0.24        1.43     15.84 o 
  -6  -4  10      161.42      157.42     22.40 o 
  -5  -4  10     3269.11     3079.06    101.84 o 
  -4  -4  10     3251.13     3371.33     98.57 o 
  -3  -4  10     1373.22     1396.47     58.16 o 
  -2  -4  10      960.33     1051.53     46.79 o 
  -1  -4  10      397.04      278.10     22.24 o 
   0  -4  10      215.36      259.31     21.37 o 
   1  -4  10       14.64       38.12      9.16 o 
   2  -4  10    10824.77    10944.27    170.81 o 
   3  -4  10       23.35      123.72     14.89 o 
   4  -4  10       26.67       66.72     12.26 o 
   5  -4  10      323.78      302.17     29.88 o 
   6  -4  10       40.10       71.72     25.90 o 
   7  -4  10        8.73        9.03     26.38 o 
   8  -4  10        7.19       26.51     33.78 o 
   9  -4  10       42.02       82.33     35.68 o 
  10  -4  10        0.11       44.12     33.59 o 
  11  -4  10      114.23       90.15     58.08 o 
 -11  -3  10       39.27      108.87     35.49 o 
 -10  -3  10      184.96      202.56     53.11 o 
  -9  -3  10      384.81      392.98     49.27 o 
  -8  -3  10      243.09      250.51     37.98 o 
  -7  -3  10      381.91      401.24     37.72 o 
  -6  -3  10      393.56      412.06     37.33 o 
  -5  -3  10      331.53      370.21     31.44 o 
  -4  -3  10      854.28      822.31     45.18 o 
  -3  -3  10       10.42      120.23     35.52 o 
  -2  -3  10     2434.89     2462.97     67.14 o 
  -1  -3  10     4365.48     4772.84    147.24 o 
   0  -3  10        3.05       10.64      6.62 o 
   1  -3  10      605.13      593.39     32.80 o 
   2  -3  10      339.67      402.62     28.25 o 
   3  -3  10      371.92      309.71     25.38 o 
   4  -3  10      345.20      331.93     27.63 o 
   5  -3  10       65.33       74.05     18.76 o 
   6  -3  10        8.18       26.61     13.17 o 
   7  -3  10      799.53      761.77     89.88 o 
   8  -3  10        0.67       25.51     23.67 o 
   9  -3  10       43.52      -12.70     33.86 o 
  10  -3  10        1.35       69.42     32.90 o 
  11  -3  10        0.33      -23.53     79.31 o 
 -12  -2  10        8.86       62.17     36.00 o 
 -11  -2  10        0.09        8.78     37.64 o 
 -10  -2  10       18.28       36.55     36.96 o 
  -9  -2  10        0.01       38.88     25.31 o 
  -8  -2  10        0.02        7.58     18.61 o 
  -7  -2  10      763.66      755.96     52.48 o 
  -6  -2  10      609.54      565.12     42.53 o 
  -5  -2  10      108.53      117.37     18.59 o 
  -4  -2  10     3328.99     3353.32     91.30 o 
  -3  -2  10     3548.37     3300.46     80.30 o 
  -2  -2  10     4230.74     4488.08     81.04 o 
  -1  -2  10    10712.87    10285.03    234.90 o 
   0  -2  10    19587.68    21045.22    172.45 o 
   1  -2  10        0.04       80.44     10.43 o 
   2  -2  10     9489.38     9766.82    135.00 o 
   3  -2  10     2468.69     2647.59     74.85 o 
   4  -2  10     6151.76     6658.11    129.45 o 
   5  -2  10       93.38      147.46     16.05 o 
   6  -2  10       34.45       66.77     13.22 o 
   7  -2  10     2267.46     2065.79    109.53 o 
   8  -2  10       25.91       69.39     29.28 o 
   9  -2  10      957.88      939.82    108.44 o 
  10  -2  10       17.09       70.10     29.31 o 
  11  -2  10      135.07      178.30     46.01 o 
 -12  -1  10      120.80      131.86     37.76 o 
 -11  -1  10      166.93      276.93     49.87 o 
 -10  -1  10      286.21      257.25     39.05 o 
  -9  -1  10      115.85      217.28     46.89 o 
  -8  -1  10      552.30      567.07     57.87 o 
  -7  -1  10        0.38       22.50     14.30 o 
  -6  -1  10      253.42      248.05     25.91 o 
  -5  -1  10      234.86      317.70     29.19 o 
  -4  -1  10      336.29      407.53     30.12 o 
  -3  -1  10    12622.60    12748.16    155.04 o 
  -2  -1  10     1985.94     1794.82     47.65 o 
  -1  -1  10    13553.42    12334.26    163.07 o 
   0  -1  10       50.76       41.16      7.87 o 
   1  -1  10     9933.58     9415.89    118.35 o 
   2  -1  10     2129.43     2176.45     55.81 o 
   3  -1  10      334.06      368.24     22.15 o 
   4  -1  10       25.08       59.18     16.39 o 
   5  -1  10      379.12      396.77     26.81 o 
   6  -1  10      649.24      645.90     57.44 o 
   7  -1  10      262.13      222.74     34.64 o 
   8  -1  10       22.54       47.64     20.39 o 
   9  -1  10      612.51      541.70     79.51 o 
  10  -1  10       49.68       76.08     76.63 o 
  11  -1  10       11.28       68.99     39.50 o 
 -12   0  10        0.16       13.32     74.89 o 
 -11   0  10        0.16       -5.06     28.33 o 
 -10   0  10      101.92       75.20     24.12 o 
  -9   0  10       15.76       75.86     26.10 o 
  -8   0  10     5365.48     5028.16    183.28 o 
  -7   0  10        0.28      -10.99     14.54 o 
  -6   0  10      633.73      674.66     42.33 o 
  -5   0  10      226.09      207.46     21.68 o 
  -4   0  10    14087.19    14256.96    176.24 o 
  -3   0  10       10.94       25.89     10.89 o 
  -2   0  10    11350.15    11330.46    128.59 o 
  -1   0  10      100.98      116.63     11.41 o 
   0   0  10     9097.67     8922.99    120.82 o 
   1   0  10       44.66       37.69     11.65 o 
   2   0  10       15.56       16.51     17.95 o 
   3   0  10      183.30      217.03     25.76 o 
   4   0  10     5838.98     5712.80    152.39 o 
   5   0  10        5.42       57.43     14.43 o 
   6   0  10     1871.84     1772.45     98.71 o 
   7   0  10       10.71       77.17     23.43 o 
   8   0  10     6692.61     6255.45    214.38 o 
   9   0  10        0.12       14.84     32.18 o 
  10   0  10        1.01       69.29     48.46 o 
  11   0  10        5.28       83.34     37.18 o 
 -12   1  10      117.69      151.70     46.01 o 
 -11   1  10      240.77      480.45     90.91 o 
 -10   1  10      141.52      155.72     31.78 o 
  -9   1  10        5.30       65.72     36.03 o 
  -8   1  10      110.11      131.02     28.67 o 
  -7   1  10        7.86       75.83     18.18 o 
  -6   1  10     1199.22     1189.58     78.17 o 
  -5   1  10     2465.55     2321.41     67.67 o 
  -4   1  10      721.69      665.76     32.97 o 
  -3   1  10     9189.73    10332.09    147.25 o 
  -2   1  10     4029.46     3831.92     68.90 o 
  -1   1  10     7267.44     6732.87    100.36 o 
   0   1  10      151.07      147.04     16.52 o 
   1   1  10     2073.54     1948.06     52.15 o 
   2   1  10     2534.17     2333.35     82.34 o 
   3   1  10      205.05      399.13     35.98 o 
   4   1  10       67.31      137.02     21.63 o 
   5   1  10      404.68      408.36     41.74 o 
   6   1  10      866.43      916.45     72.34 o 
   7   1  10      320.15      291.73     41.41 o 
   8   1  10       11.33       77.14     24.90 o 
   9   1  10       60.96       77.31     26.87 o 
  10   1  10       19.37       -5.34     33.93 o 
  11   1  10      166.30      103.60     61.56 o 
 -12   2  10       45.79       81.97     67.08 o 
 -11   2  10        3.05      242.43     64.24 o 
 -10   2  10       10.91       17.51     22.76 o 
  -9   2  10      114.01      151.02     29.72 o 
  -8   2  10     3576.71     3221.15    153.40 o 
  -7   2  10     2523.36     2312.42    120.88 o 
  -6   2  10      371.79      404.01     44.47 o 
  -5   2  10      225.27      220.59     38.56 o 
  -4   2  10      190.53      234.76     28.93 o 
  -3   2  10     1978.05     1944.01     55.02 o 
  -2   2  10    11232.76    11592.01    143.72 o 
  -1   2  10     1656.16     1704.50     54.97 o 
   0   2  10     2828.19     2813.96     70.04 o 
   1   2  10     2585.31     2476.11     66.76 o 
   2   2  10      202.59      231.62     19.39 o 
   3   2  10       41.41       94.25     11.76 o 
   4   2  10      104.09      162.78     35.59 o 
   5   2  10       14.90       14.13     13.37 o 
   6   2  10      566.87      546.86     56.45 o 
   7   2  10      228.58      221.01     37.42 o 
   8   2  10       66.61      104.15     25.84 o 
   9   2  10       76.99       98.21     26.26 o 
  10   2  10       64.67      130.44     36.76 o 
  11   2  10       89.04      165.31     42.87 o 
 -11   3  10       22.51       77.45     29.55 o 
 -10   3  10        1.55        6.59     21.73 o 
  -9   3  10        0.06       42.15     21.84 o 
  -8   3  10       85.94       97.91     25.58 o 
  -7   3  10       66.14       78.08     22.82 o 
  -6   3  10      373.54      378.95     45.11 o 
  -5   3  10      501.51      466.05     47.43 o 
  -4   3  10       75.53       78.71     18.18 o 
  -3   3  10        4.29       -1.62      7.31 o 
  -2   3  10     2192.71     2251.01     68.42 o 
  -1   3  10       24.08       75.47     11.28 o 
   0   3  10       79.05       80.48     11.51 o 
   1   3  10       64.82       70.67     11.77 o 
   2   3  10     8273.64     8645.46    142.13 o 
   3   3  10     6676.23     6551.35    125.51 o 
   4   3  10       28.32       20.21     12.21 o 
   5   3  10        0.78       14.57     21.08 o 
   6   3  10      481.69      513.15     56.26 o 
   7   3  10       85.17      108.49     27.68 o 
   8   3  10      197.58      200.23     36.35 o 
   9   3  10       77.55      155.12     52.15 o 
  10   3  10        1.55       32.19     33.00 o 
  11   3  10       27.21      -21.32     51.30 o 
 -11   4  10      384.74      404.36     52.56 o 
 -10   4  10       10.39       23.85     23.78 o 
  -9   4  10      122.94      164.80     31.70 o 
  -8   4  10       61.28       40.97     26.84 o 
  -7   4  10     1246.72     1197.85     92.35 o 
  -6   4  10     3528.91     3287.64    148.81 o 
  -5   4  10      216.07      225.37     32.97 o 
  -4   4  10      134.15      168.98     26.33 o 
  -3   4  10        1.62      105.07     20.45 o 
  -2   4  10    13981.42    14408.54    209.93 o 
  -1   4  10      139.28      196.08     20.36 o 
   0   4  10        1.03        3.55      7.95 o 
   1   4  10       47.62       69.81     11.44 o 
   2   4  10      226.60      264.99     23.70 o 
   3   4  10     5634.68     4998.22    119.17 o 
   4   4  10      347.21      327.78     27.24 o 
   5   4  10       65.15       62.09     23.35 o 
   6   4  10      742.87      671.07     64.20 o 
   7   4  10     2198.62     2341.82    130.08 o 
   8   4  10       57.10       69.13     41.26 o 
   9   4  10      173.08      213.74     34.83 o 
  10   4  10      119.33      113.59     42.58 o 
 -11   5  10        0.33       25.50     28.52 o 
 -10   5  10       46.90       54.47     24.85 o 
  -9   5  10       29.86       57.51     35.24 o 
  -8   5  10      274.54      396.92     52.00 o 
  -7   5  10      105.33      134.73     35.17 o 
  -6   5  10      109.70       95.17     26.30 o 
  -5   5  10     1701.32     1664.30    102.06 o 
  -4   5  10       42.32       46.93     15.22 o 
  -3   5  10      371.07      390.36     30.00 o 
  -2   5  10     2198.04     2296.31     81.99 o 
  -1   5  10     5052.14     5136.86    122.42 o 
   0   5  10       91.41      126.12     17.20 o 
   1   5  10     4762.92     4698.95    111.61 o 
   2   5  10       34.06       70.80     16.13 o 
   3   5  10      616.79      546.35     37.41 o 
   4   5  10      101.24      111.95     15.42 o 
   5   5  10       18.29       79.64     24.01 o 
   6   5  10      966.20      954.25     77.98 o 
   7   5  10      822.40      629.21     86.39 o 
   8   5  10      104.67      121.40     87.52 o 
   9   5  10       68.62       72.24     36.88 o 
  10   5  10       36.69       56.80     38.22 o 
 -10   6  10        8.25       62.20     27.07 o 
  -9   6  10       21.48       39.46     23.88 o 
  -8   6  10       36.31       66.70     24.93 o 
  -7   6  10       72.26       69.15     32.18 o 
  -6   6  10       10.34       12.76     17.39 o 
  -5   6  10      168.68      229.80     33.24 o 
  -4   6  10      735.76      697.39     62.66 o 
  -3   6  10      161.77      257.82     25.10 o 
  -2   6  10     1353.74     1429.30     67.38 o 
  -1   6  10      118.41      104.16     14.71 o 
   0   6  10     9643.97     9660.78    170.96 o 
   1   6  10      542.79      497.78     48.88 o 
   2   6  10        0.22       17.43     17.69 o 
   3   6  10       88.75      106.21     20.92 o 
   4   6  10     1259.94     1238.21     82.34 o 
   5   6  10     1102.77      885.02    136.37 o 
   6   6  10     2318.84     2080.83    163.50 o 
   7   6  10      161.48      159.52     45.55 o 
   8   6  10       40.35       54.73     34.12 o 
   9   6  10       10.55       65.40     65.19 o 
 -10   7  10       90.91      121.27     33.13 o 
  -9   7  10      165.96      174.03     35.53 o 
  -8   7  10       29.94       14.95     24.00 o 
  -7   7  10        2.82        6.74     20.40 o 
  -6   7  10      388.38      429.49     53.67 o 
  -5   7  10       75.89       88.25     25.01 o 
  -4   7  10     1642.02     1624.38    102.23 o 
  -3   7  10     6879.31     6605.23    202.81 o 
  -2   7  10        0.53       20.72     14.67 o 
  -1   7  10       48.82       63.12     20.80 o 
   0   7  10       39.63       52.84     16.58 o 
   1   7  10      826.63      769.63     67.22 o 
   2   7  10        7.47       35.79     20.34 o 
   3   7  10     2022.99     1905.73    111.45 o 
   4   7  10      777.80      782.40     69.01 o 
   5   7  10        0.10       57.05     62.11 o 
   6   7  10      482.97      426.77     70.87 o 
   7   7  10        5.58       14.08     27.46 o 
   8   7  10       50.12       16.28     36.23 o 
   9   7  10        0.24        8.53     77.10 o 
  -9   8  10       10.05       17.37     27.64 o 
  -8   8  10        0.38       30.75     26.20 o 
  -7   8  10        0.07      -10.92     25.02 o 
  -6   8  10       42.01       50.42     49.72 o 
  -5   8  10      299.45      397.74     66.94 o 
  -4   8  10      130.15       96.90     33.54 o 
  -3   8  10      790.25      682.01     88.94 o 
  -2   8  10      589.93      552.55     53.15 o 
  -1   8  10      158.42      164.05     48.50 o 
   0   8  10     3041.61     2938.34    143.72 o 
   1   8  10      274.34      290.98     40.57 o 
   2   8  10      279.03      287.90     41.51 o 
   3   8  10        0.27       60.24     23.22 o 
   4   8  10     1406.79     1289.52     95.73 o 
   5   8  10       56.16      104.04     42.52 o 
   6   8  10       76.91       88.16     36.30 o 
   7   8  10        4.78       -1.57     35.79 o 
   8   8  10        0.29       59.55     37.11 o 
  -8   9  10       96.28       48.00     36.07 o 
  -7   9  10      119.54       85.79     36.60 o 
  -6   9  10        0.13       10.99     29.61 o 
  -5   9  10       98.02      140.58     37.16 o 
  -4   9  10       58.33       26.78     27.22 o 
  -3   9  10       68.21       86.39     36.93 o 
  -2   9  10       29.66       60.24     28.85 o 
  -1   9  10      427.74      393.54     47.66 o 
   0   9  10      147.14      158.04     28.22 o 
   1   9  10      162.83      145.46     31.32 o 
   2   9  10      444.74      399.96     51.51 o 
   3   9  10       91.37       76.97     28.40 o 
   4   9  10      236.31      221.23     46.21 o 
   5   9  10        1.54       10.97     33.38 o 
   6   9  10        9.73      -11.57     75.76 o 
   7   9  10       47.20       24.55     35.58 o 
  -7  10  10       82.62      120.80     79.00 o 
  -6  10  10       10.14       41.27     60.85 o 
  -5  10  10       19.28       13.91     44.27 o 
  -4  10  10       25.88        7.23     30.85 o 
  -3  10  10       11.79      -10.92     25.95 o 
  -2  10  10      106.43       80.89     40.01 o 
  -1  10  10       39.49      133.11     31.72 o 
   0  10  10       23.95       54.26     22.52 o 
   1  10  10       14.91        0.31     22.18 o 
   2  10  10      293.07      269.22     42.67 o 
   3  10  10      235.01      243.21     40.19 o 
   4  10  10        1.41      -28.63     30.08 o 
   5  10  10       19.16       12.82     33.29 o 
   6  10  10       75.79       70.54     42.80 o 
  -6  11  10       14.29       40.65     80.73 o 
  -5  11  10        0.48      -19.53     32.93 o 
  -4  11  10        0.64       58.05     33.82 o 
  -3  11  10        1.13      -30.65     32.48 o 
  -2  11  10        5.57       62.51     87.20 o 
  -1  11  10       68.48       79.74     35.20 o 
   0  11  10        1.35        1.93     24.01 o 
   1  11  10        0.32       37.14     32.97 o 
   2  11  10      101.18      122.99     28.30 o 
   3  11  10        7.95       13.91     35.11 o 
   4  11  10        9.97       -4.32     33.46 o 
   5  11  10       22.27      101.91     57.69 o 
  -3  12  10        8.38       94.94     36.74 o 
  -2  12  10       16.24        2.07     46.72 o 
  -1  12  10        0.04       17.41     64.00 o 
   0  12  10        0.31      -15.09     31.03 o 
   1  12  10        1.56      -37.64     26.96 o 
   2  12  10       32.17       15.83     28.32 o 
  -2 -13  11       93.88      128.76     36.34 o 
  -1 -13  11       67.04      111.83     30.35 o 
   0 -13  11        0.50      -28.04     37.40 o 
   1 -13  11       85.34      135.65     47.64 o 
  -5 -12  11        8.18      -47.38     31.58 o 
  -4 -12  11       25.06       61.76     34.84 o 
  -3 -12  11       68.95      -23.27     53.03 o 
  -2 -12  11        9.53       36.70     23.54 o 
  -1 -12  11      105.88      154.65     35.86 o 
   0 -12  11       78.27       87.63     24.91 o 
   1 -12  11        0.32      -18.09     24.76 o 
   2 -12  11       46.64      -11.52     30.89 o 
   3 -12  11       18.08       34.62     38.83 o 
   4 -12  11        4.07       33.56     55.72 o 
  -6 -11  11        1.84      -22.59     91.54 o 
  -5 -11  11        4.81       22.75     34.21 o 
  -4 -11  11      122.15      111.22     35.07 o 
  -3 -11  11       29.17       38.14     31.72 o 
  -2 -11  11      286.05      227.75     35.39 o 
  -1 -11  11        2.18        0.44     45.28 o 
   0 -11  11        6.03       -8.18     33.55 o 
   1 -11  11       87.28       86.05     24.43 o 
   2 -11  11      417.99      487.06     54.61 o 
   3 -11  11       17.20       79.81     32.97 o 
   4 -11  11       35.96       41.62     31.37 o 
   5 -11  11        5.24       52.17     36.97 o 
   6 -11  11       56.48       50.55     41.35 o 
  -7 -10  11       19.73       13.88     29.30 o 
  -6 -10  11       22.58      102.83     32.76 o 
  -5 -10  11      259.96      228.83     44.34 o 
  -4 -10  11        3.64       36.39     22.82 o 
  -3 -10  11      120.00      182.88     37.15 o 
  -2 -10  11      212.28      271.93     39.03 o 
  -1 -10  11       50.70       13.82     19.76 o 
   0 -10  11        9.53       35.49     21.00 o 
   1 -10  11      135.25      139.07     25.95 o 
   2 -10  11      155.29      172.95     31.50 o 
   3 -10  11      102.91       73.40     31.71 o 
   4 -10  11        7.94      -41.58     27.72 o 
   5 -10  11        8.80        1.93     56.50 o 
   6 -10  11       32.25       25.86     33.20 o 
   7 -10  11       22.06      -24.47     43.64 o 
  -8  -9  11       73.48      161.55     38.67 o 
  -7  -9  11        0.41      -15.25     32.44 o 
  -6  -9  11       24.51       29.50     33.78 o 
  -5  -9  11      201.29      221.96     35.61 o 
  -4  -9  11        4.10       43.20     27.80 o 
  -3  -9  11      212.20      227.38     33.62 o 
  -2  -9  11      935.70     1063.76     85.89 o 
  -1  -9  11        2.14        8.29     45.48 o 
   0  -9  11       11.51       25.18     18.90 o 
   1  -9  11       12.16        1.46     17.79 o 
   2  -9  11      506.01      555.03     56.72 o 
   3  -9  11       13.91        9.28     18.66 o 
   4  -9  11      806.53      759.63     91.35 o 
   5  -9  11      105.52       99.82     41.98 o 
   6  -9  11        1.17       -1.14     31.06 o 
   7  -9  11        1.10       10.81     31.80 o 
   8  -9  11        5.21        7.42     47.82 o 
  -9  -8  11      178.58      245.28     61.08 o 
  -8  -8  11       11.86       16.03     31.78 o 
  -7  -8  11      728.73      740.68     90.74 o 
  -6  -8  11        1.97       -1.06     21.94 o 
  -5  -8  11       45.38       61.94     22.48 o 
  -4  -8  11     1209.78     1267.42     91.22 o 
  -3  -8  11        8.92       34.75     29.80 o 
  -2  -8  11       73.19       95.00     21.25 o 
  -1  -8  11      168.24      188.67     52.58 o 
   0  -8  11      284.50      303.91     38.45 o 
   1  -8  11      103.90      164.03     25.78 o 
   2  -8  11       85.16      140.16     25.66 o 
   3  -8  11      560.32      571.35     55.19 o 
   4  -8  11       14.33       69.33     16.73 o 
   5  -8  11      225.93      141.11     36.72 o 
   6  -8  11       28.83      107.50     27.44 o 
   7  -8  11       45.68       16.29     23.27 o 
   8  -8  11      101.92      157.74     37.28 o 
   9  -8  11        9.33        4.21     67.71 o 
 -10  -7  11       11.89       96.60     56.19 o 
  -9  -7  11       43.75       41.46     52.95 o 
  -8  -7  11        6.22       34.07     26.59 o 
  -7  -7  11        0.00       34.84     23.65 o 
  -6  -7  11      617.56      622.27     63.71 o 
  -5  -7  11       79.62       78.60     24.16 o 
  -4  -7  11       47.12       57.32     22.81 o 
  -3  -7  11      118.59      143.74     25.45 o 
  -2  -7  11      418.36      429.52     44.46 o 
  -1  -7  11     2060.40     2021.39    104.34 o 
   0  -7  11       17.71       17.40     14.42 o 
   1  -7  11      748.73      719.60     46.08 o 
   2  -7  11      104.00       98.48     16.01 o 
   3  -7  11        0.14       64.83     13.69 o 
   4  -7  11       13.21       16.11     15.14 o 
   5  -7  11      349.69      376.74     47.37 o 
   6  -7  11      211.36      224.89     34.01 o 
   7  -7  11       26.87       28.00     40.56 o 
   8  -7  11        3.26        1.12     30.38 o 
   9  -7  11       42.47       85.37     53.59 o 
 -10  -6  11       91.21       71.18     49.24 o 
  -9  -6  11        3.62       27.30     32.07 o 
  -8  -6  11       55.15       83.91     27.22 o 
  -7  -6  11       90.02      117.68     28.89 o 
  -6  -6  11      509.27      552.26     56.37 o 
  -5  -6  11      639.23      641.59     45.86 o 
  -4  -6  11      156.18      190.55     19.63 o 
  -3  -6  11       49.70       93.47     13.21 o 
  -2  -6  11       11.97       46.33     15.61 o 
  -1  -6  11       11.97        1.21      8.09 o 
   0  -6  11     6959.84     7157.60    147.06 o 
   1  -6  11      145.44      125.53     16.69 o 
   2  -6  11      227.41      264.25     24.64 o 
   3  -6  11     1422.89     1285.07     64.90 o 
   4  -6  11      214.40      279.98     29.27 o 
   5  -6  11      421.42      388.70     34.46 o 
   6  -6  11      143.62      197.55     28.21 o 
   7  -6  11      228.12      346.90     39.27 o 
   8  -6  11       11.22       22.77     45.22 o 
   9  -6  11       49.50       73.73     63.13 o 
  10  -6  11        0.70        0.00     52.56 o 
  -9  -5  11       29.89       56.41     22.58 o 
  -8  -5  11        6.94       29.79     21.71 o 
  -7  -5  11      100.16      121.35     21.17 o 
  -6  -5  11      103.11      100.79     17.33 o 
  -5  -5  11      267.23      279.91     27.62 o 
  -4  -5  11       24.98       72.52     13.38 o 
  -3  -5  11      500.84      536.45     36.12 o 
  -2  -5  11     1716.01     1719.47     64.82 o 
  -1  -5  11      771.34      804.37     42.52 o 
   0  -5  11        8.43       22.03      8.77 o 
   1  -5  11      179.77      192.31     19.54 o 
   2  -5  11     5001.25     5210.16    126.95 o 
   3  -5  11     2329.54     2146.17     82.32 o 
   4  -5  11      116.36      133.15     17.07 o 
   5  -5  11       95.97      134.54     18.47 o 
   6  -5  11        8.88       40.22     17.14 o 
   7  -5  11      137.52      150.87     78.05 o 
   8  -5  11       33.87      112.02     42.06 o 
   9  -5  11      358.90      343.08     62.07 o 
  10  -5  11      135.77       77.49     36.51 o 
 -11  -4  11      216.78      121.53     55.56 o 
 -10  -4  11      748.16      731.88     88.11 o 
  -9  -4  11       52.40      141.50     25.83 o 
  -8  -4  11       51.44       54.05     19.86 o 
  -7  -4  11      151.66      165.66     23.47 o 
  -6  -4  11      320.40      347.24     32.43 o 
  -5  -4  11        1.15       53.49     18.98 o 
  -4  -4  11      598.63      591.56     39.41 o 
  -3  -4  11     3266.08     3401.68     92.24 o 
  -2  -4  11     1764.37     2046.88     66.75 o 
  -1  -4  11      133.10      168.99     16.40 o 
   0  -4  11     3848.34     3608.76     81.16 o 
   1  -4  11      330.66      328.67     25.54 o 
   2  -4  11    15811.44    15910.51    208.28 o 
   3  -4  11     7746.52     7619.78    179.90 o 
   4  -4  11        3.60       40.42     10.92 o 
   5  -4  11       50.16       44.71     13.60 o 
   6  -4  11     1013.03      964.66     70.35 o 
   7  -4  11       39.48       53.03     26.88 o 
   8  -4  11        1.51        2.98     27.07 o 
   9  -4  11        2.65       15.58     29.26 o 
  10  -4  11        8.12       16.91     30.72 o 
  11  -4  11       29.32       18.55    100.23 o 
 -11  -3  11      292.23      291.01     71.58 o 
 -10  -3  11       11.03       -3.44     29.51 o 
  -9  -3  11       50.06       74.27     26.72 o 
  -8  -3  11     1295.59     1312.63     77.35 o 
  -7  -3  11        0.19       40.83     18.16 o 
  -6  -3  11      966.50      897.70     55.24 o 
  -5  -3  11     1181.91     1233.86     61.80 o 
  -4  -3  11     2108.08     2210.70     76.54 o 
  -3  -3  11     2387.60     2304.73     70.61 o 
  -2  -3  11    10602.85    11170.90    143.54 o 
  -1  -3  11     2101.87     2012.82     57.18 o 
   0  -3  11       80.40       72.08     10.23 o 
   1  -3  11     1442.07     1311.17     50.36 o 
   2  -3  11     1637.12     1626.49     60.05 o 
   3  -3  11      127.05      228.73     21.09 o 
   4  -3  11      105.05      131.55     16.42 o 
   5  -3  11      775.43      746.16     42.80 o 
   6  -3  11      211.69      193.92     22.24 o 
   7  -3  11     1122.34     1172.97    112.56 o 
   8  -3  11       55.64      129.11     60.92 o 
   9  -3  11      138.19       84.71     33.15 o 
  10  -3  11      198.40      225.96     54.45 o 
  11  -3  11       17.49      -38.87     31.98 o 
 -12  -2  11        6.47       50.99     36.11 o 
 -11  -2  11      258.21      203.04     44.31 o 
 -10  -2  11      174.25      189.87     33.10 o 
  -9  -2  11      526.46      452.53     53.75 o 
  -8  -2  11      104.87      174.60     33.10 o 
  -7  -2  11     1055.76     1049.23     62.72 o 
  -6  -2  11      287.61      291.39     29.96 o 
  -5  -2  11     1049.36     1075.27     55.40 o 
  -4  -2  11       47.48       25.35     10.04 o 
  -3  -2  11      443.59      521.05     30.93 o 
  -2  -2  11      102.57       99.29     14.08 o 
  -1  -2  11     2818.52     2769.10     83.86 o 
   0  -2  11    17176.46    17128.68    169.18 o 
   1  -2  11     2226.07     2178.56     59.72 o 
   2  -2  11        3.42       50.99      9.98 o 
   3  -2  11     6812.12     6922.43    123.77 o 
   4  -2  11    23177.40    23694.01    247.75 o 
   5  -2  11     1139.88     1270.50     66.25 o 
   6  -2  11      332.04      385.85     43.82 o 
   7  -2  11      445.97      543.95     53.50 o 
   8  -2  11       29.71      145.84     51.77 o 
   9  -2  11       37.62       55.56     30.55 o 
  10  -2  11       41.67       54.56     35.36 o 
  11  -2  11        0.74       62.71     35.13 o 
 -12  -1  11        0.95       50.10     36.66 o 
 -11  -1  11       39.37       22.53     31.49 o 
 -10  -1  11      186.25      196.28     35.54 o 
  -9  -1  11     1863.15     1958.06    118.58 o 
  -8  -1  11     1356.15     1223.14     86.90 o 
  -7  -1  11     1763.51     1745.74     79.38 o 
  -6  -1  11     4208.05     3815.69    112.24 o 
  -5  -1  11     3386.66     3224.50     95.68 o 
  -4  -1  11     2096.19     2101.51     69.90 o 
  -3  -1  11    34470.92    33879.54    255.48 o 
  -2  -1  11     1860.80     1716.93     46.32 o 
  -1  -1  11     1030.63      940.94     47.04 o 
   0  -1  11       22.78       32.73      9.25 o 
   1  -1  11        0.81       45.45      9.50 o 
   2  -1  11      383.45      428.52     24.65 o 
   3  -1  11     9425.25     9544.53    137.85 o 
   4  -1  11     5426.46     5582.76    103.94 o 
   5  -1  11      510.02      511.23     30.59 o 
   6  -1  11      270.85      349.06     42.26 o 
   7  -1  11      102.79      158.29     28.20 o 
   8  -1  11      349.98      311.88     41.51 o 
   9  -1  11      212.34      217.83     75.37 o 
  10  -1  11        7.22       56.90     37.80 o 
  11  -1  11        6.72      107.85     69.45 o 
 -12   0  11        3.13       37.68     36.38 o 
 -11   0  11       32.61       52.27     37.33 o 
 -10   0  11        1.81        9.68     21.04 o 
  -9   0  11       52.56       91.40     25.27 o 
  -8   0  11      104.96      139.81     27.67 o 
  -7   0  11        8.17       21.79     21.65 o 
  -6   0  11       26.17      199.45     32.72 o 
  -5   0  11    10124.25    10711.81    168.68 o 
  -4   0  11        4.51       34.84     19.73 o 
  -3   0  11     2774.40     2352.26     65.20 o 
  -2   0  11       84.86       95.19     15.31 o 
  -1   0  11        9.53       22.77      8.71 o 
   0   0  11        4.13       88.68     16.99 o 
   1   0  11      118.26      136.44     16.59 o 
   2   0  11        3.84       44.78     12.83 o 
   3   0  11     7279.33     6671.61    153.41 o 
   4   0  11        2.84        3.61     12.19 o 
   5   0  11      681.27      632.90     53.02 o 
   6   0  11        9.98        1.08     17.79 o 
   7   0  11     3023.28     2746.97    133.87 o 
   8   0  11       14.10      169.05     31.58 o 
   9   0  11      784.95      692.93     93.79 o 
  10   0  11        0.27       82.92     36.68 o 
  11   0  11      192.31      257.89     48.29 o 
 -12   1  11        1.35       -1.64     38.01 o 
 -11   1  11        6.39      -22.31     30.08 o 
 -10   1  11      130.62      173.04     30.41 o 
  -9   1  11      353.24      380.47     51.64 o 
  -8   1  11     1427.91     1305.00     94.11 o 
  -7   1  11      356.86      320.44     40.55 o 
  -6   1  11     3238.92     3150.41    130.67 o 
  -5   1  11     1903.10     1811.04     60.64 o 
  -4   1  11      535.69      539.45     30.40 o 
  -3   1  11     7811.49     7693.03    117.20 o 
  -2   1  11      704.24      707.95     33.49 o 
  -1   1  11       11.08       75.34     12.23 o 
   0   1  11       38.46       44.28     10.44 o 
   1   1  11     5167.22     4784.02     85.18 o 
   2   1  11      268.04      253.72     16.37 o 
   3   1  11     6245.90     6388.73    153.89 o 
   4   1  11      357.76      348.26     36.90 o 
   5   1  11      278.15      218.00     31.44 o 
   6   1  11       38.17       33.26     33.12 o 
   7   1  11       27.15       58.77     20.49 o 
   8   1  11     1132.87     1266.75     95.64 o 
   9   1  11      249.87      259.24     40.46 o 
  10   1  11       31.74       12.64     31.30 o 
  11   1  11       35.37       70.50     38.22 o 
 -11   2  11        7.15       43.64     26.27 o 
 -10   2  11        0.02        1.49     29.29 o 
  -9   2  11       82.22      103.41     25.30 o 
  -8   2  11        9.44       22.65     21.34 o 
  -7   2  11      313.10      338.25     42.61 o 
  -6   2  11      342.05      397.32     50.92 o 
  -5   2  11      497.77      501.12     47.39 o 
  -4   2  11     2387.93     2355.31     57.61 o 
  -3   2  11     5403.62     5182.60     96.43 o 
  -2   2  11      478.88      494.67     29.20 o 
  -1   2  11      209.64      221.25     19.53 o 
   0   2  11     4510.24     4499.04     91.52 o 
   1   2  11      614.05      730.35     36.32 o 
   2   2  11       69.67       71.20     10.87 o 
   3   2  11      675.32      694.70     33.30 o 
   4   2  11       78.23       92.69     10.08 o 
   5   2  11     1384.76     1336.14     81.68 o 
   6   2  11     1917.55     1889.82    108.57 o 
   7   2  11       33.79       75.42     22.47 o 
   8   2  11      459.38      486.93     56.98 o 
   9   2  11       35.47       39.48     26.53 o 
  10   2  11      401.95      400.06     68.93 o 
  11   2  11      111.31      123.21     40.31 o 
 -11   3  11      107.67      138.07     29.52 o 
 -10   3  11      147.76      137.86     29.80 o 
  -9   3  11      220.60      191.00     34.31 o 
  -8   3  11        1.98        7.63     18.32 o 
  -7   3  11      805.76      838.76     74.11 o 
  -6   3  11     1338.49     1160.93     82.72 o 
  -5   3  11      100.33      164.99     24.92 o 
  -4   3  11      594.66      638.81     52.72 o 
  -3   3  11       18.71       63.07     10.67 o 
  -2   3  11       23.71       70.38     13.07 o 
  -1   3  11      105.57      108.22     17.43 o 
   0   3  11       98.37      153.91     18.28 o 
   1   3  11       50.30      138.29     19.64 o 
   2   3  11     5527.86     5269.50    112.81 o 
   3   3  11     2025.37     1984.01     68.29 o 
   4   3  11     1264.65     1213.46     52.02 o 
   5   3  11      380.93      411.62     43.09 o 
   6   3  11     1785.03     1777.71    106.37 o 
   7   3  11      670.83      621.20     65.31 o 
   8   3  11       17.58        2.06     25.44 o 
   9   3  11        4.38       10.81     25.35 o 
  10   3  11        7.72       52.50     27.05 o 
  11   3  11        0.04        4.83     37.33 o 
 -11   4  11       50.98      135.78     34.42 o 
 -10   4  11      137.93      161.64     33.23 o 
  -9   4  11      127.57      139.89     28.96 o 
  -8   4  11      576.02      551.13     63.18 o 
  -7   4  11      253.06      276.94     41.45 o 
  -6   4  11      317.47      331.06     42.54 o 
  -5   4  11        8.36        9.52     21.96 o 
  -4   4  11      119.71      121.80     22.33 o 
  -3   4  11     3157.68     2871.49     84.48 o 
  -2   4  11     1089.27     1034.05     50.80 o 
  -1   4  11     1346.62     1278.30     56.77 o 
   0   4  11     1067.64     1501.63     60.87 o 
   1   4  11     1547.04     1445.03     59.73 o 
   2   4  11      485.93      540.64     36.26 o 
   3   4  11       30.32      150.51     18.22 o 
   4   4  11     3384.92     3279.93     99.39 o 
   5   4  11      457.10      428.08     49.95 o 
   6   4  11        4.71       29.52     28.80 o 
   7   4  11        1.41       86.38     24.73 o 
   8   4  11       57.22       72.61     25.58 o 
   9   4  11      168.69      160.68     32.70 o 
  10   4  11       10.57       57.94     92.73 o 
 -11   5  11        3.01       22.24     31.44 o 
 -10   5  11       40.62       91.56     26.54 o 
  -9   5  11       55.57      102.21     37.11 o 
  -8   5  11      252.26      335.01     46.12 o 
  -7   5  11       37.32       18.52     24.68 o 
  -6   5  11      185.04      226.02     36.76 o 
  -5   5  11      121.39      158.48     27.30 o 
  -4   5  11       74.15       77.45     19.96 o 
  -3   5  11       33.94       29.14     10.56 o 
  -2   5  11     1950.97     2043.16     78.07 o 
  -1   5  11      269.88      395.27     30.31 o 
   0   5  11       14.16        9.40     10.32 o 
   1   5  11     1327.31     1254.24     57.41 o 
   2   5  11     2849.59     2742.74     89.56 o 
   3   5  11     5862.11     5723.58    136.82 o 
   4   5  11        6.19       38.06     12.39 o 
   5   5  11     1596.64     1517.81     96.41 o 
   6   5  11      331.99      371.00     47.28 o 
   7   5  11      176.36      266.31     54.54 o 
   8   5  11       46.11       42.95     55.95 o 
   9   5  11        0.78       53.98     34.52 o 
  10   5  11        1.24       17.53     36.34 o 
 -10   6  11        7.66      -10.83     25.74 o 
  -9   6  11        0.19        1.27     35.49 o 
  -8   6  11       69.25       70.21     26.33 o 
  -7   6  11      273.18      265.24     49.76 o 
  -6   6  11      518.53      564.46     61.80 o 
  -5   6  11        5.36       17.31     17.58 o 
  -4   6  11      471.32      470.00     50.19 o 
  -3   6  11      235.23      236.92     23.88 o 
  -2   6  11      135.40      171.95     19.61 o 
  -1   6  11       16.16       54.22     10.96 o 
   0   6  11     3493.46     3488.72    102.82 o 
   1   6  11      148.58      194.52     29.95 o 
   2   6  11      577.26      536.23     53.07 o 
   3   6  11      533.85      536.33     53.19 o 
   4   6  11      420.05      450.94     47.46 o 
   5   6  11       12.60       88.35     35.80 o 
   6   6  11       74.97      131.59     41.52 o 
   7   6  11      121.27      159.82     42.94 o 
   8   6  11        0.79       -1.68     35.11 o 
   9   6  11        0.00       29.67     36.09 o 
 -10   7  11        2.14       16.65     30.43 o 
  -9   7  11       23.80       59.84     28.25 o 
  -8   7  11        0.93       38.55     21.21 o 
  -7   7  11       74.48       66.29     25.56 o 
  -6   7  11       40.30      101.71     31.34 o 
  -5   7  11      161.17      168.84     31.14 o 
  -4   7  11      325.75      298.99     37.36 o 
  -3   7  11      100.89      202.26     30.79 o 
  -2   7  11        2.48       51.86     19.26 o 
  -1   7  11      508.77      469.48     49.72 o 
   0   7  11       28.15       29.98     16.89 o 
   1   7  11       15.69       33.99     17.13 o 
   2   7  11     2231.17     2225.08    120.84 o 
   3   7  11     1232.64     1098.56     88.47 o 
   4   7  11        6.98       41.20     39.54 o 
   5   7  11     1197.40     1144.26    120.68 o 
   6   7  11        5.76       41.00     30.95 o 
   7   7  11        6.53       51.47     32.02 o 
   8   7  11        0.70        8.26     32.68 o 
   9   7  11        5.76       34.96     60.77 o 
  -9   8  11       18.70       23.80     28.19 o 
  -8   8  11       74.42       64.52     27.84 o 
  -7   8  11       32.01       11.84     29.10 o 
  -6   8  11      249.10      278.78     51.89 o 
  -5   8  11      425.53      400.00     67.06 o 
  -4   8  11      996.10      841.26    120.90 o 
  -3   8  11      255.96      285.59     68.26 o 
  -2   8  11       26.37       76.97     18.26 o 
  -1   8  11      792.05      748.32     68.23 o 
   0   8  11      174.51      194.72     31.93 o 
   1   8  11     2706.34     2597.48    137.76 o 
   2   8  11       42.37       60.38     22.35 o 
   3   8  11     1132.70     1068.80     87.48 o 
   4   8  11       84.08      184.19     46.67 o 
   5   8  11      113.06      136.80     41.64 o 
   6   8  11      129.98      133.47     40.54 o 
   7   8  11      158.01      186.38     48.22 o 
   8   8  11        4.82      -16.78     41.27 o 
  -8   9  11       15.78      -22.26     35.87 o 
  -7   9  11       12.20      -20.29     51.30 o 
  -6   9  11       16.64       85.72     43.40 o 
  -5   9  11      297.59      367.23     60.87 o 
  -4   9  11      219.68      144.67     42.24 o 
  -3   9  11       12.46       49.00     46.72 o 
  -2   9  11      124.95      114.92     37.01 o 
  -1   9  11      374.76      344.17     44.42 o 
   0   9  11       50.78       26.44     20.65 o 
   1   9  11      349.89      294.20     43.17 o 
   2   9  11      123.94      196.56     31.78 o 
   3   9  11      161.83      178.25     35.98 o 
   4   9  11       72.61       62.20     36.87 o 
   5   9  11      150.86      151.30     82.31 o 
   6   9  11       10.57        1.48     30.28 o 
   7   9  11        0.25       30.36     35.96 o 
  -7  10  11      118.64      117.39     56.19 o 
  -6  10  11       15.13       -2.43     40.41 o 
  -5  10  11      124.29      134.05     54.93 o 
  -4  10  11      222.02      134.94     42.88 o 
  -3  10  11       44.07       70.16     30.15 o 
  -2  10  11       33.86       64.71     43.09 o 
  -1  10  11      373.87      354.71     42.24 o 
   0  10  11      465.86      370.25     47.71 o 
   1  10  11       33.09       34.45     26.16 o 
   2  10  11        8.32       87.93     28.61 o 
   3  10  11      246.69      204.62     35.35 o 
   4  10  11       77.63       96.80     37.24 o 
   5  10  11        3.21       93.28     35.39 o 
   6  10  11        0.19       21.54     41.16 o 
  -5  11  11       10.74      -17.84     49.09 o 
  -4  11  11       35.83        8.12     32.90 o 
  -3  11  11       21.77       33.45     39.06 o 
  -2  11  11       79.97       81.41     59.27 o 
  -1  11  11       27.32       -9.93     28.71 o 
   0  11  11        0.42      -11.69     22.66 o 
   1  11  11        0.02        9.27     24.44 o 
   2  11  11       10.03       73.22     27.91 o 
   3  11  11       41.15       -6.72     33.70 o 
   4  11  11       46.71       43.68     39.42 o 
  -3  12  11       29.69       39.39     38.40 o 
  -2  12  11       22.90       98.71     40.61 o 
  -1  12  11       70.82       99.42     37.04 o 
   0  12  11        4.59        0.62     52.32 o 
   1  12  11       91.89      102.86     33.94 o 
   2  12  11       50.72      113.49     32.66 o 
  -1 -13  12        8.85      -10.20     34.09 o 
   0 -13  12        3.75      -20.51     31.29 o 
   1 -13  12        4.10       13.33     43.69 o 
  -5 -12  12       35.08       56.04     35.70 o 
  -4 -12  12       13.33        5.19     29.89 o 
  -3 -12  12       21.78        0.07     30.67 o 
  -2 -12  12        4.21      -29.29     27.26 o 
  -1 -12  12        2.70      -12.18     27.66 o 
   0 -12  12       60.52      105.45     28.34 o 
   1 -12  12        1.08       68.50     28.22 o 
   2 -12  12       15.27       -8.76     58.71 o 
   3 -12  12        2.32       15.03     43.25 o 
   4 -12  12        3.30       38.53     34.98 o 
  -6 -11  12       40.21       79.48     42.77 o 
  -5 -11  12      125.96      116.03     35.16 o 
  -4 -11  12        1.35      -24.32     73.95 o 
  -3 -11  12       92.31      191.70     40.33 o 
  -2 -11  12      428.91      425.50     49.49 o 
  -1 -11  12        8.12       11.85     21.32 o 
   0 -11  12       19.47        5.60     26.24 o 
   1 -11  12       46.45       51.23     25.77 o 
   2 -11  12      171.89      184.99     46.43 o 
   3 -11  12       79.74       91.60     35.04 o 
   4 -11  12        1.11      -21.82     32.05 o 
   5 -11  12       33.17       42.57     58.16 o 
   6 -11  12       13.20       31.29     36.38 o 
  -7 -10  12      109.48      121.68     39.66 o 
  -6 -10  12        0.22       -9.10     28.27 o 
  -5 -10  12        0.35       41.40     36.14 o 
  -4 -10  12      142.33       62.99     73.87 o 
  -3 -10  12      121.43      168.00     30.04 o 
  -2 -10  12      326.50      287.82     42.51 o 
  -1 -10  12      103.07       96.60     41.93 o 
   0 -10  12      466.35      506.56     55.98 o 
   1 -10  12      139.45      185.33     30.82 o 
   2 -10  12       28.61      -29.53     21.85 o 
   3 -10  12      498.00      491.43     55.64 o 
   4 -10  12        9.39        8.62     26.48 o 
   5 -10  12      124.94      217.45     42.41 o 
   6 -10  12       22.48       79.06     57.29 o 
   7 -10  12       85.30      134.74     82.78 o 
  -8  -9  12       16.47        2.65     46.96 o 
  -7  -9  12       11.55       -0.56     49.24 o 
  -6  -9  12       41.98        3.91     97.31 o 
  -5  -9  12      457.24      471.15     57.19 o 
  -4  -9  12      579.93      638.93     63.80 o 
  -3  -9  12      367.66      341.60     45.24 o 
  -2  -9  12      206.95      219.58     33.87 o 
  -1  -9  12        5.33       20.05     19.38 o 
   0  -9  12        8.23       42.92     17.78 o 
   1  -9  12       12.03       27.09     19.65 o 
   2  -9  12       29.94       -1.69     19.03 o 
   3  -9  12      524.31      516.11     54.39 o 
   4  -9  12      352.08      369.22     60.53 o 
   5  -9  12      345.80      332.03     57.11 o 
   6  -9  12       11.29      -41.49     27.66 o 
   7  -9  12       53.91       53.62     31.29 o 
   8  -9  12       27.95      -49.54     33.03 o 
  -9  -8  12       37.36      107.96     56.19 o 
  -8  -8  12      385.94      395.00     64.12 o 
  -7  -8  12      256.13      202.49     49.03 o 
  -6  -8  12      282.20      302.78     48.04 o 
  -5  -8  12       79.88      125.69     27.35 o 
  -4  -8  12       29.25       58.53     23.83 o 
  -3  -8  12      560.98      538.74     55.95 o 
  -2  -8  12       17.67       49.18     17.70 o 
  -1  -8  12      456.80      478.87     48.62 o 
   0  -8  12     1149.04     1202.98     83.10 o 
   1  -8  12       16.49      -15.31     29.35 o 
   2  -8  12      221.97      241.43     37.63 o 
   3  -8  12       70.08       55.28     19.48 o 
   4  -8  12      783.34      762.19     52.70 o 
   5  -8  12      191.95      221.25     41.82 o 
   6  -8  12        1.81       73.91     41.40 o 
   7  -8  12        3.63       33.71     24.23 o 
   8  -8  12       75.70      251.75     67.87 o 
   9  -8  12        1.16        5.61     91.23 o 
 -10  -7  12       86.58      167.94     62.82 o 
  -9  -7  12      119.80      144.55     87.28 o 
  -8  -7  12       96.83      124.52     35.96 o 
  -7  -7  12       37.90       46.66     25.84 o 
  -6  -7  12        2.23       -9.17     22.42 o 
  -5  -7  12       18.69       13.98     42.54 o 
  -4  -7  12      171.87      157.85     26.56 o 
  -3  -7  12       31.17       26.46     17.75 o 
  -2  -7  12      639.72      702.53     59.58 o 
  -1  -7  12      151.58      168.03     21.73 o 
   0  -7  12       47.65       84.10     14.59 o 
   1  -7  12     1012.73     1013.81     56.27 o 
   2  -7  12      170.92      148.32     19.42 o 
   3  -7  12      592.44      572.61     46.13 o 
   4  -7  12      892.89      957.49     61.12 o 
   5  -7  12      147.82      112.77     28.39 o 
   6  -7  12      431.44      434.75     52.18 o 
   7  -7  12       83.33      228.25     41.64 o 
   8  -7  12      255.37      230.04     46.55 o 
   9  -7  12      102.48      116.89     37.62 o 
 -10  -6  12       33.35       46.40     48.77 o 
  -9  -6  12       18.86       74.64     36.22 o 
  -8  -6  12      145.36      175.47     33.50 o 
  -7  -6  12        0.33       12.61     20.50 o 
  -6  -6  12      360.55      334.62     43.04 o 
  -5  -6  12       80.59      120.25     17.33 o 
  -4  -6  12     2234.63     2168.31     85.15 o 
  -3  -6  12        6.31       14.82     11.35 o 
  -2  -6  12       53.88       78.24     13.91 o 
  -1  -6  12      649.22      667.58     40.25 o 
   0  -6  12     1622.05     1619.99     68.58 o 
   1  -6  12      987.13     1078.87     56.13 o 
   2  -6  12     1018.82      975.56     54.45 o 
   3  -6  12       60.70      107.81     16.54 o 
   4  -6  12      521.80      496.34     40.71 o 
   5  -6  12      192.82      176.26     21.96 o 
   6  -6  12        0.10       19.80     38.30 o 
   7  -6  12        3.53       35.99     24.26 o 
   8  -6  12      216.15      170.94     46.87 o 
   9  -6  12      206.20      194.04     43.64 o 
  10  -6  12      123.03       87.75     66.29 o 
  -9  -5  12      121.56      120.71     26.09 o 
  -8  -5  12       23.39       87.70     22.02 o 
  -7  -5  12      157.23      195.02     25.13 o 
  -6  -5  12        5.68       21.59     21.93 o 
  -5  -5  12      366.40      428.75     35.85 o 
  -4  -5  12      866.09      848.47     49.31 o 
  -3  -5  12       18.69       53.87     11.02 o 
  -2  -5  12     5740.10     5503.85    119.95 o 
  -1  -5  12     1719.32     1650.42     63.85 o 
   0  -5  12        5.33       19.02      8.75 o 
   1  -5  12     4954.48     5146.44    121.80 o 
   2  -5  12     2593.11     2379.81     84.93 o 
   3  -5  12     1298.55     1257.11     62.39 o 
   4  -5  12      194.28      220.64     25.58 o 
   5  -5  12      314.87      327.57     32.17 o 
   6  -5  12      335.09      403.47     46.31 o 
   7  -5  12        4.41       20.62     24.87 o 
   8  -5  12       60.35      109.15     36.65 o 
   9  -5  12       53.30       99.48     34.47 o 
  10  -5  12        2.04       57.74     38.48 o 
 -11  -4  12       13.58       -4.10     51.14 o 
 -10  -4  12        0.78       46.93     80.85 o 
  -9  -4  12        2.10       53.58     31.60 o 
  -8  -4  12      600.08      616.87     52.88 o 
  -7  -4  12      506.47      529.45     44.20 o 
  -6  -4  12        5.62       16.65     13.60 o 
  -5  -4  12        4.83       22.06     11.06 o 
  -4  -4  12     1953.77     1825.50     71.73 o 
  -3  -4  12      677.18      665.30     39.42 o 
  -2  -4  12     5668.59     5895.94    116.73 o 
  -1  -4  12      332.85      367.00     25.80 o 
   0  -4  12    14934.46    15481.60    189.55 o 
   1  -4  12      655.77      708.93     39.89 o 
   2  -4  12    11663.13    11658.55    179.79 o 
   3  -4  12      258.80      341.67     27.57 o 
   4  -4  12     1527.76     1411.34     65.81 o 
   5  -4  12      350.25      402.00     30.82 o 
   6  -4  12       23.64       47.52     16.85 o 
   7  -4  12     1231.19     1201.09    118.97 o 
   8  -4  12      109.98       73.53     35.19 o 
   9  -4  12       22.37       23.30     28.78 o 
  10  -4  12       34.48       36.73     31.21 o 
  11  -4  12      106.42      101.03     50.98 o 
 -11  -3  12       62.90      135.89     35.43 o 
 -10  -3  12       30.48       57.51     27.03 o 
  -9  -3  12        1.59       21.54     35.62 o 
  -8  -3  12       64.33      111.73     22.98 o 
  -7  -3  12       22.60       64.47     16.62 o 
  -6  -3  12      246.46      237.84     27.08 o 
  -5  -3  12     5858.07     5421.92    132.00 o 
  -4  -3  12      391.73      427.83     32.18 o 
  -3  -3  12      489.42      500.39     31.71 o 
  -2  -3  12      243.17      274.97     20.86 o 
  -1  -3  12       98.03      126.58     12.17 o 
   0  -3  12       40.73       42.63     12.79 o 
   1  -3  12        0.65       46.78      7.55 o 
   2  -3  12     5627.93     5974.11    118.25 o 
   3  -3  12    10285.69    10583.65    168.62 o 
   4  -3  12      165.84      187.73     20.06 o 
   5  -3  12     2580.91     2476.19     88.48 o 
   6  -3  12       36.58       64.72     19.75 o 
   7  -3  12      300.93      324.01     39.95 o 
   8  -3  12       11.97        9.49     23.73 o 
   9  -3  12       10.11       78.79     46.17 o 
  10  -3  12        2.90       -1.68     34.80 o 
  11  -3  12        3.10        6.11     34.88 o 
 -12  -2  12       85.29       68.18     51.61 o 
 -11  -2  12       20.27      -31.38     54.37 o 
 -10  -2  12       43.83      128.85     29.27 o 
  -9  -2  12      180.52      245.35     38.87 o 
  -8  -2  12     4019.00     3679.40    156.47 o 
  -7  -2  12     2693.88     2398.35     97.64 o 
  -6  -2  12      614.32      649.10     45.88 o 
  -5  -2  12      153.24      133.49     22.10 o 
  -4  -2  12      250.89      279.25     24.45 o 
  -3  -2  12     3537.23     3533.39     82.43 o 
  -2  -2  12     7576.01     7521.88    101.61 o 
  -1  -2  12     2848.70     2740.17     85.35 o 
   0  -2  12     3585.35     3247.31     67.17 o 
   1  -2  12     1787.31     1736.79     54.28 o 
   2  -2  12      258.71      327.62     23.05 o 
   3  -2  12      147.52      185.45     16.81 o 
   4  -2  12      130.25      187.43     28.80 o 
   5  -2  12        0.64       11.59     16.24 o 
   6  -2  12      563.59      570.68     66.21 o 
   7  -2  12      362.79      362.46     45.39 o 
   8  -2  12       54.35       64.46     31.80 o 
   9  -2  12      109.07      101.83     70.24 o 
  10  -2  12      104.80      138.74     49.32 o 
  11  -2  12       69.00      159.45     66.84 o 
 -12  -1  12       93.75      123.94     39.69 o 
 -11  -1  12       14.03       20.87     69.84 o 
 -10  -1  12       82.07       88.18     28.33 o 
  -9  -1  12      318.81      330.55     45.40 o 
  -8  -1  12        0.39       30.19     21.11 o 
  -7  -1  12      617.17      600.49     44.37 o 
  -6  -1  12      104.26      137.06     18.26 o 
  -5  -1  12      970.56      935.45     50.53 o 
  -4  -1  12      502.83      576.32     36.01 o 
  -3  -1  12      868.42      942.94     41.41 o 
  -2  -1  12     3586.98     3543.50     67.68 o 
  -1  -1  12      619.03      616.98     40.19 o 
   0  -1  12        0.46       29.45     13.30 o 
   1  -1  12       99.35      230.65     18.16 o 
   2  -1  12      504.18      457.78     25.96 o 
   3  -1  12      425.42      485.58     50.80 o 
   4  -1  12      227.19      211.64     16.75 o 
   5  -1  12       26.32       53.32      9.57 o 
   6  -1  12      136.97      172.41     31.02 o 
   7  -1  12     1487.53     1450.42     94.67 o 
   8  -1  12      138.26      149.14     28.99 o 
   9  -1  12       71.36       98.28     34.03 o 
  10  -1  12       72.06       99.25     35.33 o 
  11  -1  12      276.31      249.64     87.44 o 
 -12   0  12        1.05       94.69     35.47 o 
 -11   0  12        0.66        9.51     32.81 o 
 -10   0  12      314.90      294.01     62.49 o 
  -9   0  12       28.52       66.74     23.97 o 
  -8   0  12      921.80      780.05     73.59 o 
  -7   0  12        7.01        3.82     17.17 o 
  -6   0  12    20656.12    20810.68    255.99 o 
  -5   0  12       44.95      137.73     20.77 o 
  -4   0  12      414.04      471.80     31.30 o 
  -3   0  12       25.18       96.59     21.46 o 
  -2   0  12      246.95      201.16     17.79 o 
  -1   0  12        0.27        6.29      5.79 o 
   0   0  12     2117.78     2146.72     56.37 o 
   1   0  12        2.61       24.61      8.90 o 
   2   0  12    11501.08    11079.64    191.46 o 
   3   0  12       73.20      394.68     43.99 o 
   4   0  12     5203.78     5384.92    152.21 o 
   5   0  12        8.79       25.32     14.98 o 
   6   0  12      914.90      852.48     69.56 o 
   7   0  12        0.47       89.29     25.27 o 
   8   0  12      168.59      175.50     34.54 o 
   9   0  12        0.04       52.11     32.76 o 
  10   0  12       10.01      -18.73     31.66 o 
  11   0  12       14.72       26.41     33.10 o 
 -12   1  12       38.90       98.07     40.13 o 
 -11   1  12        5.51       23.20     23.66 o 
 -10   1  12       38.93       71.31     26.05 o 
  -9   1  12      279.49      288.11     55.16 o 
  -8   1  12      733.04      800.42     73.76 o 
  -7   1  12      573.11      584.49     57.15 o 
  -6   1  12        2.72        6.45     15.21 o 
  -5   1  12       59.77       33.75     10.84 o 
  -4   1  12      323.66      367.52     25.38 o 
  -3   1  12      451.84      516.32     29.09 o 
  -2   1  12     1074.56     1019.59     41.63 o 
  -1   1  12      443.12      691.15     33.53 o 
   0   1  12       12.83       25.22      8.11 o 
   1   1  12       94.45      623.09     54.06 o 
   2   1  12      533.40      567.38     27.15 o 
   3   1  12     4002.04     4004.07    128.17 o 
   4   1  12      230.16      261.16     32.52 o 
   5   1  12      482.66      531.56     49.67 o 
   6   1  12       22.47       25.39     26.67 o 
   7   1  12     1063.25      985.22     80.01 o 
   8   1  12      176.25      188.99     33.15 o 
   9   1  12       95.13      148.77     31.21 o 
  10   1  12      188.93      190.34     45.39 o 
  11   1  12       16.11       54.71     33.81 o 
 -11   2  12       11.34       17.99     25.71 o 
 -10   2  12      391.82      361.70     47.15 o 
  -9   2  12       42.33       76.93     23.83 o 
  -8   2  12      356.11      438.89     53.64 o 
  -7   2  12      944.12      862.00     72.80 o 
  -6   2  12     1117.38     1141.92     79.89 o 
  -5   2  12      112.69      183.54     27.07 o 
  -4   2  12     6905.10     7518.81    183.22 o 
  -3   2  12     1735.79     2034.10     95.68 o 
  -2   2  12      749.83      811.01     39.38 o 
  -1   2  12     1087.66     1076.33     45.86 o 
   0   2  12     2156.46     2212.31     66.07 o 
   1   2  12      614.13      579.39     33.00 o 
   2   2  12     1597.01     1696.63     58.01 o 
   3   2  12      642.32      676.10     32.70 o 
   4   2  12      105.11       55.44     22.09 o 
   5   2  12       11.40        9.61     15.15 o 
   6   2  12     1373.46     1233.92     89.18 o 
   7   2  12       46.97       41.48     22.64 o 
   8   2  12      184.53      129.72     34.16 o 
   9   2  12      522.77      565.30     62.53 o 
  10   2  12       47.72       87.56     35.33 o 
  11   2  12       25.34       95.99     36.00 o 
 -11   3  12        0.74       58.71     26.27 o 
 -10   3  12        1.53       58.47     23.76 o 
  -9   3  12      483.33      539.66     61.20 o 
  -8   3  12       17.13       30.86     19.15 o 
  -7   3  12      789.93      831.07     74.34 o 
  -6   3  12       57.08       50.54     18.84 o 
  -5   3  12      672.81      680.83     57.71 o 
  -4   3  12      239.64      233.78     29.75 o 
  -3   3  12    10927.54    11435.60    161.47 o 
  -2   3  12     7755.47     8232.49    140.62 o 
  -1   3  12     1920.02     1983.38     67.78 o 
   0   3  12        7.86       33.19      8.98 o 
   1   3  12     2178.46     2186.18     71.67 o 
   2   3  12      973.84     1069.75     50.77 o 
   3   3  12     4442.92     4154.60    101.73 o 
   4   3  12       18.91       25.42     11.44 o 
   5   3  12     2156.75     1999.39    104.67 o 
   6   3  12        0.06       68.51     24.28 o 
   7   3  12       90.01      167.46     34.20 o 
   8   3  12        5.82       40.57     23.67 o 
   9   3  12      962.55      897.32     83.81 o 
  10   3  12        4.02       58.57     46.05 o 
 -11   4  12      243.76      282.99     41.58 o 
 -10   4  12       14.00       26.64     25.47 o 
  -9   4  12       14.29       76.89     25.64 o 
  -8   4  12        6.76       32.92     23.06 o 
  -7   4  12      222.83      185.00     33.12 o 
  -6   4  12      298.19      297.10     41.71 o 
  -5   4  12      657.24      772.73     63.99 o 
  -4   4  12      772.72      823.05     63.24 o 
  -3   4  12     3769.53     3734.50     98.96 o 
  -2   4  12      349.26      340.68     27.90 o 
  -1   4  12     1795.51     1650.90     66.15 o 
   0   4  12    18454.19    19139.43    229.10 o 
   1   4  12      834.34      908.17     48.08 o 
   2   4  12     4548.83     4427.62    112.21 o 
   3   4  12     3587.87     3226.46     97.61 o 
   4   4  12      692.25      697.42     42.12 o 
   5   4  12       56.72       75.48     21.31 o 
   6   4  12       12.26        2.75     22.41 o 
   7   4  12        5.42        3.01     19.78 o 
   8   4  12      152.67      179.29     35.88 o 
   9   4  12       31.83      123.30     34.93 o 
  10   4  12        9.10       84.48     37.93 o 
 -11   5  12       46.89        7.75     27.84 o 
 -10   5  12       21.28       50.05     26.93 o 
  -9   5  12       68.07      100.33     34.54 o 
  -8   5  12        0.42       46.63     21.58 o 
  -7   5  12       11.68       48.51     20.44 o 
  -6   5  12      596.68      689.62     68.29 o 
  -5   5  12      180.39      159.52     39.60 o 
  -4   5  12       46.10       58.04     18.20 o 
  -3   5  12      762.92      717.90     43.59 o 
  -2   5  12        5.66       12.44      9.65 o 
  -1   5  12      582.97      581.69     39.40 o 
   0   5  12      131.84      151.96     17.61 o 
   1   5  12      596.19      622.79     39.81 o 
   2   5  12      684.26      654.02     42.12 o 
   3   5  12        0.04      223.54     38.75 o 
   4   5  12      301.36      314.60     29.92 o 
   5   5  12      575.30      578.41     61.16 o 
   6   5  12        2.20       56.68     36.85 o 
   7   5  12      318.33      310.20     59.50 o 
   8   5  12      202.44      191.70     41.48 o 
   9   5  12       22.58       80.36     56.35 o 
  10   5  12        5.45      -40.65     34.36 o 
 -10   6  12       14.54       16.48     28.67 o 
  -9   6  12       24.94       52.38     26.09 o 
  -8   6  12        1.72       11.37     31.14 o 
  -7   6  12        0.00        0.70     21.24 o 
  -6   6  12      229.84      182.31     36.23 o 
  -5   6  12       69.54       97.92     23.75 o 
  -4   6  12        2.82       -0.18     27.49 o 
  -3   6  12      411.51      417.91     32.63 o 
  -2   6  12      597.12      617.65     42.88 o 
  -1   6  12     1487.44     1417.00     67.82 o 
   0   6  12       69.62       71.75     12.61 o 
   1   6  12      428.21      440.50     46.66 o 
   2   6  12      572.20      564.74     53.78 o 
   3   6  12      129.89      203.03     29.68 o 
   4   6  12      400.40      344.34     63.29 o 
   5   6  12     1519.56     1560.95    138.41 o 
   6   6  12        0.96      -43.09     28.73 o 
   7   6  12       29.37       61.89     31.12 o 
   8   6  12      149.15       88.26     38.00 o 
   9   6  12        3.40       63.35     34.92 o 
 -10   7  12      203.14      208.37     42.76 o 
  -9   7  12       15.08       43.45     40.32 o 
  -8   7  12      174.30      149.44     32.48 o 
  -7   7  12      132.93      155.60     36.17 o 
  -6   7  12        5.77        9.74     21.11 o 
  -5   7  12      355.00      279.89     40.56 o 
  -4   7  12        0.00       28.98     23.53 o 
  -3   7  12      275.36      329.94     40.83 o 
  -2   7  12       12.38        2.80     14.84 o 
  -1   7  12        7.14       18.02     28.80 o 
   0   7  12       28.47       20.19     17.15 o 
   1   7  12     1160.30     1083.93     81.92 o 
   2   7  12       58.51       99.76     21.55 o 
   3   7  12      144.01      165.44     29.16 o 
   4   7  12      259.35      268.52     53.13 o 
   5   7  12     2075.14     1967.96    162.38 o 
   6   7  12       46.07       20.68     30.54 o 
   7   7  12       42.28      147.42     42.63 o 
   8   7  12       78.53       62.00     33.91 o 
   9   7  12        7.13       30.08     68.50 o 
  -9   8  12       34.12       -3.23     33.76 o 
  -8   8  12       74.21       44.73     40.90 o 
  -7   8  12        8.98       38.79     31.00 o 
  -6   8  12       46.64       10.05     33.70 o 
  -5   8  12        6.26        5.04     38.20 o 
  -4   8  12     1850.36     1872.62    157.08 o 
  -3   8  12      474.15      477.55     74.16 o 
  -2   8  12     1152.23     1155.32     85.11 o 
  -1   8  12      181.69      255.65     36.25 o 
   0   8  12      562.60      589.92     61.47 o 
   1   8  12       49.62       89.77     24.86 o 
   2   8  12       56.65       99.06     25.28 o 
   3   8  12     1030.73      915.93     79.35 o 
   4   8  12        5.95       12.73     27.30 o 
   5   8  12      108.41      151.16     35.67 o 
   6   8  12       37.43       48.93     35.29 o 
   7   8  12        2.24       23.26     42.85 o 
   8   8  12       46.90       25.61     37.24 o 
  -8   9  12       18.34       68.42     38.92 o 
  -7   9  12       82.81       73.58     34.03 o 
  -6   9  12      136.75      105.30     39.70 o 
  -5   9  12      200.82      244.23     67.63 o 
  -4   9  12       23.99       21.66     27.64 o 
  -3   9  12        6.15      -31.20     25.73 o 
  -2   9  12      750.15      756.49     96.39 o 
  -1   9  12       33.40       32.04     19.21 o 
   0   9  12        6.85      -23.33     22.71 o 
   1   9  12       16.71        3.85     19.87 o 
   2   9  12       43.16       16.76     22.86 o 
   3   9  12      577.15      509.14     56.70 o 
   4   9  12        0.03       43.23     31.09 o 
   5   9  12      661.87      691.77    180.72 o 
   6   9  12       29.99       70.82     60.69 o 
   7   9  12        4.28       12.84     35.86 o 
  -7  10  12        3.91       90.74     36.76 o 
  -6  10  12       67.46       16.70     45.93 o 
  -5  10  12      143.15      122.06     40.50 o 
  -4  10  12      240.74      229.29     84.92 o 
  -3  10  12      288.28      326.36     60.10 o 
  -2  10  12      118.17       56.69     34.21 o 
  -1  10  12        5.61        2.89     25.01 o 
   0  10  12       26.85       16.40     35.46 o 
   1  10  12      167.37      126.34     29.17 o 
   2  10  12       65.05      109.61     35.84 o 
   3  10  12        5.28       13.16     29.42 o 
   4  10  12       49.66       14.65     33.45 o 
   5  10  12       22.49       42.21     67.79 o 
   6  10  12       19.86      -17.92     38.20 o 
  -5  11  12      142.70      110.24     42.79 o 
  -4  11  12       69.45       73.70     38.67 o 
  -3  11  12        0.03       66.39     32.04 o 
  -2  11  12      106.44       78.47     40.17 o 
  -1  11  12        5.80        5.55     29.72 o 
   0  11  12        7.01       -1.04     22.80 o 
   1  11  12      115.07      142.88     33.97 o 
   2  11  12      236.93      231.66     42.55 o 
   3  11  12       19.21      -51.47     34.32 o 
   4  11  12       69.44       63.58     39.98 o 
  -3  12  12        0.06       36.33     44.04 o 
  -2  12  12       16.47       63.79     32.43 o 
  -1  12  12        4.09       22.40     33.28 o 
   0  12  12      129.33       25.66     34.96 o 
   1  12  12        0.55       28.77     49.56 o 
   2  12  12        2.35        7.84     28.81 o 
  -1 -13  13       28.33       78.42     47.82 o 
   0 -13  13        0.17      -41.53     57.69 o 
   1 -13  13       46.08      131.35     40.97 o 
  -4 -12  13       40.37       66.40     35.98 o 
  -3 -12  13      126.54      106.07     41.27 o 
  -2 -12  13       53.95       49.37     32.92 o 
  -1 -12  13       98.39       95.58     33.93 o 
   0 -12  13       94.06       44.12     52.14 o 
   1 -12  13      238.90      186.61     47.91 o 
   2 -12  13       55.34       50.41     38.67 o 
   3 -12  13       63.53       30.54     33.27 o 
   4 -12  13       41.01       66.77     36.15 o 
  -6 -11  13       10.25        9.79     63.37 o 
  -5 -11  13        3.94       34.29     34.70 o 
  -4 -11  13       48.52      -14.27     59.03 o 
  -3 -11  13       53.49      104.06     49.72 o 
  -2 -11  13      374.03      347.01     57.38 o 
  -1 -11  13      133.48       93.60     28.59 o 
   0 -11  13       15.53       54.41     22.84 o 
   1 -11  13       94.77       69.76     28.26 o 
   2 -11  13       44.41       65.69     27.04 o 
   3 -11  13       30.69        7.71     35.59 o 
   4 -11  13        4.52      -46.83     31.22 o 
   5 -11  13       52.83       93.02     36.02 o 
   6 -11  13       34.08       -6.66     36.74 o 
  -7 -10  13       20.37       32.92     34.43 o 
  -6 -10  13        1.37       30.20     33.79 o 
  -5 -10  13       40.82       36.04     28.41 o 
  -4 -10  13       13.99       11.97     27.42 o 
  -3 -10  13      102.10      124.03     30.49 o 
  -2 -10  13       54.95       87.47     25.51 o 
  -1 -10  13        0.78      -13.95     16.43 o 
   0 -10  13      142.19      147.55     30.51 o 
   1 -10  13       63.83       51.53     23.82 o 
   2 -10  13      117.77       81.12     24.88 o 
   3 -10  13       12.74       32.27     22.42 o 
   4 -10  13        0.39       21.99     29.28 o 
   5 -10  13       51.82       71.37     34.24 o 
   6 -10  13      210.20      223.99     43.89 o 
   7 -10  13       91.98       86.18     55.65 o 
  -8  -9  13       29.83      -39.07     38.20 o 
  -7  -9  13        7.64       -4.46     30.68 o 
  -6  -9  13      233.21      274.21     56.35 o 
  -5  -9  13      125.65      178.26     66.13 o 
  -4  -9  13        0.12       18.85     22.57 o 
  -3  -9  13      348.95      340.83     46.01 o 
  -2  -9  13      273.07      278.84     37.96 o 
  -1  -9  13        6.18       20.90     16.39 o 
   0  -9  13        3.39       14.79     18.29 o 
   1  -9  13        9.71       35.57     39.97 o 
   2  -9  13       29.41        7.21     18.65 o 
   3  -9  13       68.17       78.28     20.71 o 
   4  -9  13      553.83      586.83     80.58 o 
   5  -9  13       38.65       38.60     29.67 o 
   6  -9  13       72.32      114.36     62.19 o 
   7  -9  13        0.00        5.63     81.84 o 
   8  -9  13        7.70      -19.14     43.96 o 
  -9  -8  13       53.93      122.10     41.96 o 
  -8  -8  13       43.46      118.42     46.48 o 
  -7  -8  13       92.72      100.71     40.78 o 
  -6  -8  13      364.47      346.64     58.47 o 
  -5  -8  13        3.33        8.20     42.97 o 
  -4  -8  13      110.66      148.07     30.31 o 
  -3  -8  13      427.18      447.45     49.93 o 
  -2  -8  13       97.21      109.39     21.85 o 
  -1  -8  13       72.13       68.69     19.60 o 
   0  -8  13      800.34      856.94     68.11 o 
   1  -8  13      119.05      130.02     26.11 o 
   2  -8  13     1600.23     1482.54     94.34 o 
   3  -8  13      352.33      337.15     35.75 o 
   4  -8  13       26.23       95.62     21.63 o 
   5  -8  13      546.17      576.31     60.58 o 
   6  -8  13      306.46      301.84     41.99 o 
   7  -8  13       16.51       29.98     34.02 o 
   8  -8  13       22.25       40.75     42.06 o 
   9  -8  13        0.45       68.07     54.93 o 
 -10  -7  13        5.23       28.41     53.35 o 
  -9  -7  13        0.06       16.27     35.76 o 
  -8  -7  13      158.73       76.13     36.83 o 
  -7  -7  13      174.29      137.84     38.40 o 
  -6  -7  13      410.98      424.29     48.96 o 
  -5  -7  13      630.14      710.32     63.99 o 
  -4  -7  13       65.31       54.96     28.49 o 
  -3  -7  13       30.58       14.25     23.67 o 
  -2  -7  13        7.50       23.28     14.20 o 
  -1  -7  13       13.45       48.09     15.73 o 
   0  -7  13       65.64       59.81     13.26 o 
   1  -7  13       10.70       73.23     17.05 o 
   2  -7  13        7.46       25.22     12.55 o 
   3  -7  13      272.93      327.69     41.58 o 
   4  -7  13        9.50       45.11     16.75 o 
   5  -7  13       48.64       45.66     22.58 o 
   6  -7  13      291.02      250.09     37.83 o 
   7  -7  13      144.81      122.03     48.53 o 
   8  -7  13       55.53       51.00     57.22 o 
   9  -7  13      203.28      274.38     48.41 o 
  -9  -6  13       78.48        5.71     38.86 o 
  -8  -6  13        0.16      101.22     38.05 o 
  -7  -6  13        3.75        9.34     21.43 o 
  -6  -6  13       42.32       84.46     16.47 o 
  -5  -6  13       88.43      112.02     17.61 o 
  -4  -6  13      103.93      119.24     16.92 o 
  -3  -6  13      301.44      299.40     26.19 o 
  -2  -6  13      299.97      294.92     25.07 o 
  -1  -6  13     2016.80     1889.75     72.68 o 
   0  -6  13      122.27      143.05     16.78 o 
   1  -6  13     1527.63     1377.26     65.08 o 
   2  -6  13        4.19        2.04     10.54 o 
   3  -6  13     2952.25     2758.38    101.11 o 
   4  -6  13      309.15      284.37     27.94 o 
   5  -6  13       62.05       62.99     18.18 o 
   6  -6  13      159.42      188.43     31.27 o 
   7  -6  13      176.37      202.07     44.83 o 
   8  -6  13       45.20      119.36     32.28 o 
   9  -6  13        3.81      -12.96     29.35 o 
  10  -6  13        3.27       10.00     74.58 o 
  -9  -5  13      342.05      347.79     46.32 o 
  -8  -5  13      176.57      171.36     28.09 o 
  -7  -5  13       60.14       73.15     18.38 o 
  -6  -5  13        0.78       38.53     14.35 o 
  -5  -5  13     2261.22     2250.26     89.18 o 
  -4  -5  13      798.31      807.46     47.77 o 
  -3  -5  13     5263.86     5092.47    121.52 o 
  -2  -5  13     5547.46     5537.25    121.72 o 
  -1  -5  13        2.81      188.62     18.73 o 
   0  -5  13      151.97      178.89     17.40 o 
   1  -5  13      226.24      258.29     24.55 o 
   2  -5  13      100.29      160.17     17.66 o 
   3  -5  13        4.81       10.96     19.07 o 
   4  -5  13        5.77       25.69     12.65 o 
   5  -5  13       54.71       53.27     17.66 o 
   6  -5  13     1111.29     1147.08     81.31 o 
   7  -5  13      236.79      177.05     47.59 o 
   8  -5  13        5.40       -3.61     27.61 o 
   9  -5  13      148.16      154.30     45.08 o 
  10  -5  13       76.47       83.97     38.30 o 
 -11  -4  13        0.59        4.89     45.77 o 
 -10  -4  13        0.97      -25.81     30.82 o 
  -9  -4  13       79.55       89.32     28.87 o 
  -8  -4  13       12.86       29.51     18.10 o 
  -7  -4  13       93.93      150.47     28.02 o 
  -6  -4  13      301.17      318.87     32.29 o 
  -5  -4  13       46.09       52.38     18.66 o 
  -4  -4  13      527.24      559.13     38.54 o 
  -3  -4  13     2526.45     2295.97     75.95 o 
  -2  -4  13    13062.87    13315.29    175.84 o 
  -1  -4  13       31.95       43.70      8.48 o 
   0  -4  13     1028.37     1051.70     47.79 o 
   1  -4  13     1068.05     1206.63     54.40 o 
   2  -4  13      267.80      266.20     24.52 o 
   3  -4  13      521.96      587.24     38.42 o 
   4  -4  13      257.13      240.83     24.13 o 
   5  -4  13       20.47       48.95     12.24 o 
   6  -4  13      664.94      606.42     57.20 o 
   7  -4  13      127.46      160.89     40.90 o 
   8  -4  13       15.27        0.40     29.67 o 
   9  -4  13        8.77       40.22     30.27 o 
  10  -4  13       39.47       93.02     50.19 o 
 -11  -3  13        0.41        0.32     47.67 o 
 -10  -3  13        9.28        9.32     31.25 o 
  -9  -3  13      106.04      121.83     50.93 o 
  -8  -3  13       63.99       91.63     21.44 o 
  -7  -3  13     1031.26      930.48     59.81 o 
  -6  -3  13      518.33      441.67     37.91 o 
  -5  -3  13      586.87      628.84     42.31 o 
  -4  -3  13     3914.85     3956.07    103.01 o 
  -3  -3  13        6.45       31.17      9.82 o 
  -2  -3  13     1369.74     1404.34     48.73 o 
  -1  -3  13     1239.46     1196.46     43.05 o 
   0  -3  13        5.50       42.72      7.85 o 
   1  -3  13       27.06       37.86      8.72 o 
   2  -3  13      976.39      851.96     43.45 o 
   3  -3  13      937.01      960.99     54.03 o 
   4  -3  13      392.97      340.21     27.91 o 
   5  -3  13       91.11      132.36     16.00 o 
   6  -3  13     2391.07     2169.93    111.75 o 
   7  -3  13        2.19       97.03     33.99 o 
   8  -3  13        1.37       19.69     28.25 o 
   9  -3  13      123.83      130.66     38.11 o 
  10  -3  13      142.33      174.44     53.27 o 
  11  -3  13        1.25        2.21     36.22 o 
 -11  -2  13        4.20        5.03     45.38 o 
 -10  -2  13        2.14       46.47     25.30 o 
  -9  -2  13      100.61      151.86     30.17 o 
  -8  -2  13       40.08       93.39     36.58 o 
  -7  -2  13       20.33       51.05     23.38 o 
  -6  -2  13      342.61      369.48     32.97 o 
  -5  -2  13      253.66      236.73     23.22 o 
  -4  -2  13     2845.31     2694.63     81.29 o 
  -3  -2  13     3905.91     3972.41     87.12 o 
  -2  -2  13     1466.43     1463.44     47.95 o 
  -1  -2  13      186.94      198.38     22.56 o 
   0  -2  13     4360.86     4360.09     79.72 o 
   1  -2  13     1512.50     1447.93     49.96 o 
   2  -2  13      681.24      563.95     32.41 o 
   3  -2  13      477.04      498.90     31.34 o 
   4  -2  13      136.19      124.49     14.39 o 
   5  -2  13     1206.97     1222.56     55.67 o 
   6  -2  13     1561.57     1652.71     98.24 o 
   7  -2  13       23.76       20.85     34.38 o 
   8  -2  13      351.01      371.46     64.82 o 
   9  -2  13       29.52       61.68     29.43 o 
  10  -2  13      421.90      388.21     69.10 o 
  11  -2  13       91.04       70.50     44.11 o 
 -12  -1  13       47.39       73.25     39.14 o 
 -11  -1  13        6.15        5.37     32.27 o 
 -10  -1  13      438.51      461.15     53.68 o 
  -9  -1  13       45.87       29.82     22.79 o 
  -8  -1  13       32.19       76.28     23.48 o 
  -7  -1  13        4.38       17.31     18.36 o 
  -6  -1  13      274.07      268.80     27.82 o 
  -5  -1  13       88.14      103.32     15.33 o 
  -4  -1  13     2296.40     2262.10     72.70 o 
  -3  -1  13     2110.02     2193.58     63.98 o 
  -2  -1  13      214.89      253.64     16.76 o 
  -1  -1  13     6087.44     5713.22    123.07 o 
   0  -1  13        8.62       23.49      7.22 o 
   1  -1  13    18476.60    17245.16    167.74 o 
   2  -1  13      332.06      296.55     20.99 o 
   3  -1  13     4571.24     4584.14     87.32 o 
   4  -1  13     1017.67      995.48     38.12 o 
   5  -1  13     1783.82     1553.69     87.40 o 
   6  -1  13      331.80      371.65     40.43 o 
   7  -1  13        0.05       -6.29     19.53 o 
   8  -1  13      266.23      304.03     49.04 o 
   9  -1  13      281.18      385.42     61.64 o 
  10  -1  13      126.20      128.49     37.41 o 
  11  -1  13       56.15       65.81     38.66 o 
 -12   0  13        0.49      104.64     55.24 o 
 -11   0  13        5.73       38.82     24.18 o 
 -10   0  13       10.30       86.22     23.37 o 
  -9   0  13     1057.33      901.76     80.65 o 
  -8   0  13       69.52       68.19     30.51 o 
  -7   0  13     1613.81     1461.57     92.31 o 
  -6   0  13       96.93      131.04     38.27 o 
  -5   0  13       54.10       66.85     13.10 o 
  -4   0  13       15.51       21.21      9.08 o 
  -3   0  13     3669.66     3401.19     81.81 o 
  -2   0  13        0.08       13.97     10.37 o 
  -1   0  13        0.48       13.59      6.03 o 
   0   0  13        3.35       97.10     23.98 o 
   1   0  13      184.20      206.79     19.71 o 
   2   0  13       33.76       60.71     17.89 o 
   3   0  13     6946.23     7748.85    172.76 o 
   4   0  13        5.23       42.47     16.03 o 
   5   0  13       33.94       73.14     19.43 o 
   6   0  13       22.30       48.52     19.11 o 
   7   0  13     1533.76     1529.90    100.19 o 
   8   0  13        2.17        9.53     21.62 o 
   9   0  13     1307.78     1208.21    120.50 o 
  10   0  13        7.32      -35.05     33.93 o 
  11   0  13      876.70      920.50    113.42 o 
 -12   1  13       39.47       92.75     39.63 o 
 -11   1  13        1.17      101.00     30.85 o 
 -10   1  13      512.18      471.12     57.17 o 
  -9   1  13      353.18      310.97     47.30 o 
  -8   1  13     1588.75     1461.00    101.60 o 
  -7   1  13       10.47       31.83     17.21 o 
  -6   1  13      281.23      240.94     33.27 o 
  -5   1  13     3354.30     3277.89     85.53 o 
  -4   1  13     5932.68     6434.15    118.24 o 
  -3   1  13     8747.14     8886.72    134.78 o 
  -2   1  13      235.29      238.21     20.12 o 
  -1   1  13    17755.89    17216.23    178.89 o 
   0   1  13        0.78        5.30      7.39 o 
   1   1  13    13995.90    13565.07    155.25 o 
   2   1  13       71.12       59.82      8.07 o 
   3   1  13     5579.19     5621.51    153.84 o 
   4   1  13      946.15     1034.52     67.51 o 
   5   1  13     3231.94     2819.29    122.66 o 
   6   1  13     1337.51     1410.05     80.69 o 
   7   1  13      155.42      184.55     35.26 o 
   8   1  13       13.47       35.03     20.77 o 
   9   1  13      241.54      326.10     43.20 o 
  10   1  13      107.22       79.65     35.92 o 
  11   1  13        2.77       35.29     37.03 o 
 -11   2  13      164.39      228.93     76.88 o 
 -10   2  13      202.68      196.80     34.28 o 
  -9   2  13        1.58       16.02     26.06 o 
  -8   2  13      641.63      618.02     65.44 o 
  -7   2  13      836.84      806.01     70.90 o 
  -6   2  13     2439.17     2346.74    116.33 o 
  -5   2  13     4137.16     4054.46    144.57 o 
  -4   2  13    21818.04    23359.38    329.36 o 
  -3   2  13       84.06       98.44     13.81 o 
  -2   2  13      445.96      392.09     27.42 o 
  -1   2  13      612.51      562.68     33.32 o 
   0   2  13    10161.96    10376.76    147.66 o 
   1   2  13       99.89      186.04     18.11 o 
   2   2  13     7037.34     7060.07    121.99 o 
   3   2  13       32.52       83.69     15.58 o 
   4   2  13     1742.48     1718.98     90.59 o 
   5   2  13      252.84      291.83     36.94 o 
   6   2  13      117.60      114.86     30.51 o 
   7   2  13      195.07      218.34     37.06 o 
   8   2  13      197.95      224.27     37.25 o 
   9   2  13        2.17       -1.34     23.69 o 
  10   2  13      140.73       77.14     38.93 o 
  11   2  13      140.66      139.18     73.16 o 
 -11   3  13       11.36      148.15     38.19 o 
 -10   3  13       37.33       90.37     44.03 o 
  -9   3  13      251.27      220.55     43.59 o 
  -8   3  13       62.10       72.47     23.85 o 
  -7   3  13      574.79      528.33     59.09 o 
  -6   3  13        4.94       23.21     20.05 o 
  -5   3  13      538.37      589.45     53.39 o 
  -4   3  13       68.37       59.42      9.05 o 
  -3   3  13     1263.03     1178.37     50.73 o 
  -2   3  13     8698.58     8966.19    149.98 o 
  -1   3  13      115.93      144.00     16.35 o 
   0   3  13       11.18       18.50      9.64 o 
   1   3  13       95.87      244.71     22.72 o 
   2   3  13    15179.60    16062.61    206.07 o 
   3   3  13     1035.47     1020.32     49.28 o 
   4   3  13       86.09      107.28     12.65 o 
   5   3  13        3.82       25.53     30.14 o 
   6   3  13       71.54       67.32     25.19 o 
   7   3  13     1266.00     1184.83     93.06 o 
   8   3  13        2.25       48.08     25.40 o 
   9   3  13      137.56      175.64     32.12 o 
  10   3  13       34.77       38.62     46.59 o 
 -11   4  13       89.33      103.95     32.42 o 
 -10   4  13      257.42      270.00     40.15 o 
  -9   4  13       22.52        8.32     23.98 o 
  -8   4  13      294.94      333.04     46.80 o 
  -7   4  13        0.66       37.79     20.28 o 
  -6   4  13     1672.33     1602.10    103.06 o 
  -5   4  13      149.70      155.92     27.17 o 
  -4   4  13       40.52       50.28     23.71 o 
  -3   4  13       57.27      204.53     19.26 o 
  -2   4  13       23.86       48.38     14.35 o 
  -1   4  13      437.65      556.09     37.76 o 
   0   4  13     1090.63     1106.33     54.28 o 
   1   4  13     1746.46     1827.04     70.86 o 
   2   4  13      454.89      540.51     37.18 o 
   3   4  13      500.73      569.52     38.64 o 
   4   4  13     1800.66     1716.25     93.96 o 
   5   4  13      367.24      350.90     41.38 o 
   6   4  13     1710.77     1737.96    110.81 o 
   7   4  13        7.59        7.75     22.83 o 
   8   4  13       92.89      184.68     32.12 o 
   9   4  13      402.51      397.00     50.64 o 
  10   4  13       20.39      125.42     45.46 o 
 -11   5  13      117.66      148.31     32.88 o 
 -10   5  13       15.11       40.04     27.60 o 
  -9   5  13       16.36       65.63     44.39 o 
  -8   5  13       28.72       62.06     23.39 o 
  -7   5  13      199.85      195.70     44.94 o 
  -6   5  13      975.17      941.14     81.75 o 
  -5   5  13      152.47      132.07     26.54 o 
  -4   5  13      187.52      165.62     26.39 o 
  -3   5  13      691.25      766.68     46.71 o 
  -2   5  13     3353.79     3114.11    100.38 o 
  -1   5  13      727.65      710.94     45.50 o 
   0   5  13       40.72       61.37     12.42 o 
   1   5  13       58.87      116.01     15.67 o 
   2   5  13      440.15      389.56     31.90 o 
   3   5  13     1028.11      937.66     53.39 o 
   4   5  13        0.00       -6.68     15.80 o 
   5   5  13      105.05      188.03     47.15 o 
   6   5  13       14.47       62.38     31.58 o 
   7   5  13      176.83      184.52     47.32 o 
   8   5  13        0.89       72.50     32.32 o 
   9   5  13       81.14       46.71     58.87 o 
  10   5  13       72.31        1.74     47.35 o 
 -10   6  13        2.00      -18.92     32.92 o 
  -9   6  13        1.81       -2.28     24.70 o 
  -8   6  13       30.15       53.39     24.46 o 
  -7   6  13      123.76      131.34     27.01 o 
  -6   6  13       20.22       62.87     21.75 o 
  -5   6  13        0.15       32.05     22.39 o 
  -4   6  13       26.56       53.23     18.21 o 
  -3   6  13      369.47      392.07     32.40 o 
  -2   6  13      587.03      678.34     46.50 o 
  -1   6  13      147.00      176.56     19.95 o 
   0   6  13        8.15       28.18     11.35 o 
   1   6  13       10.68       32.41     21.79 o 
   2   6  13      377.86      437.31     63.03 o 
   3   6  13      263.12      317.64     38.91 o 
   4   6  13      537.63      562.36     76.87 o 
   5   6  13       12.73       53.18     29.02 o 
   6   6  13        1.12       39.78     34.44 o 
   7   6  13      285.51      343.60     63.20 o 
   8   6  13       83.42       80.95     34.73 o 
   9   6  13       19.82       12.78     34.15 o 
  -9   7  13      110.37      191.94     39.89 o 
  -8   7  13       23.17       35.72     36.69 o 
  -7   7  13      142.30      138.56     38.17 o 
  -6   7  13      283.50      308.17     43.58 o 
  -5   7  13     1778.41     1905.25    120.24 o 
  -4   7  13      641.44      596.32     59.57 o 
  -3   7  13      625.15      636.76     80.66 o 
  -2   7  13      977.45     1119.18     78.15 o 
  -1   7  13      242.20      274.93     35.42 o 
   0   7  13        0.05       12.61     16.00 o 
   1   7  13      102.08      199.27     32.30 o 
   2   7  13      723.31      682.85     64.13 o 
   3   7  13       25.56       57.68     22.53 o 
   4   7  13      277.58      272.13     53.84 o 
   5   7  13      192.17      249.27     48.14 o 
   6   7  13       11.27       74.33     33.55 o 
   7   7  13       16.72       85.47     36.70 o 
   8   7  13       22.47       34.04     35.51 o 
   9   7  13       62.75      124.27     40.57 o 
  -9   8  13        2.34       56.29     39.87 o 
  -8   8  13        2.14       33.04     25.25 o 
  -7   8  13        1.72       15.57     27.84 o 
  -6   8  13       56.60       65.79     31.70 o 
  -5   8  13      565.12      510.80     76.34 o 
  -4   8  13        7.65        4.82     29.28 o 
  -3   8  13      295.25      311.50     55.98 o 
  -2   8  13       16.53       44.76     19.45 o 
  -1   8  13     1026.42      990.22     79.91 o 
   0   8  13      318.37      347.24     44.78 o 
   1   8  13       93.11       62.37     29.43 o 
   2   8  13      284.08      281.73     39.19 o 
   3   8  13      230.69      340.09     55.48 o 
   4   8  13     3384.88     3380.27    216.83 o 
   5   8  13       22.90        5.15     27.00 o 
   6   8  13        5.45       27.98     33.70 o 
   7   8  13       40.17      -12.72     39.62 o 
   8   8  13       38.57      -17.04     37.23 o 
  -8   9  13        6.59       54.75     39.06 o 
  -7   9  13       74.87       98.70     37.93 o 
  -6   9  13       13.55       66.49     31.58 o 
  -5   9  13       17.82       33.68     36.22 o 
  -4   9  13      146.70      131.41     37.65 o 
  -3   9  13        2.36       17.13     25.81 o 
  -2   9  13      140.21      144.23     70.08 o 
  -1   9  13      105.09       73.20     23.65 o 
   0   9  13        1.95       20.97     19.43 o 
   1   9  13       84.20      104.15     26.82 o 
   2   9  13      341.26      286.55     41.85 o 
   3   9  13      107.26      155.98     33.55 o 
   4   9  13       11.84       22.68     30.57 o 
   5   9  13       21.56       62.05     32.61 o 
   6   9  13        2.08       50.54     36.78 o 
   7   9  13       66.15       36.38     92.57 o 
  -7  10  13      157.88      131.44     43.90 o 
  -6  10  13       35.04       63.92     35.49 o 
  -5  10  13      139.39      145.93     41.87 o 
  -4  10  13       81.96      101.11     36.86 o 
  -3  10  13      192.76      202.36     42.37 o 
  -2  10  13       13.84      -28.49     26.99 o 
  -1  10  13        1.81      -22.10     27.45 o 
   0  10  13      156.24      247.24     39.02 o 
   1  10  13      164.18      176.03     31.21 o 
   2  10  13       59.21       53.51     33.71 o 
   3  10  13       22.55      -35.39     28.40 o 
   4  10  13      110.98      126.17     39.89 o 
   5  10  13       71.32       44.08     40.78 o 
   6  10  13       13.96      -29.82     36.60 o 
  -5  11  13      142.70      232.45     53.49 o 
  -4  11  13        9.18       22.79     35.07 o 
  -3  11  13        0.39        7.98     33.48 o 
  -2  11  13        1.36       36.07     81.84 o 
  -1  11  13        5.77       25.78     27.26 o 
   0  11  13        0.85       12.83     23.84 o 
   1  11  13        0.87      124.54     34.93 o 
   2  11  13        0.27       -9.37     39.82 o 
   3  11  13       30.73       -0.34     35.15 o 
   4  11  13        4.05      -34.81     34.15 o 
  -2  12  13       58.90      154.36     39.04 o 
  -1  12  13       96.49       35.43     36.03 o 
   0  12  13       73.65       70.15     66.61 o 
   1  12  13       30.09       20.60     29.18 o 
  -1 -13  14        7.83      -51.30     34.20 o 
   0 -13  14        0.86        4.28     28.42 o 
   1 -13  14        1.35       28.76     48.14 o 
  -4 -12  14       10.88      -31.57     35.51 o 
  -3 -12  14       48.40      143.09     96.36 o 
  -2 -12  14        1.63       12.06     50.67 o 
  -1 -12  14        6.27       64.24     33.22 o 
   0 -12  14        8.31       15.31     70.95 o 
   1 -12  14        2.88       76.53     28.50 o 
   2 -12  14        0.80       17.84     48.30 o 
   3 -12  14        3.22      -48.40     57.93 o 
   4 -12  14       86.35       55.85     33.50 o 
  -6 -11  14       13.87       73.91     35.04 o 
  -5 -11  14       35.32       93.76     32.96 o 
  -4 -11  14        1.08       18.52     31.17 o 
  -3 -11  14       95.18      103.96     32.85 o 
  -2 -11  14       59.19       87.35     68.34 o 
  -1 -11  14       62.82       36.10     29.96 o 
   0 -11  14        0.00       11.87     23.36 o 
   1 -11  14        9.20       37.48     22.63 o 
   2 -11  14      260.34      270.63     39.33 o 
   3 -11  14        6.82      -11.34     29.22 o 
   4 -11  14        0.04        5.84     47.35 o 
   5 -11  14      226.37      293.87     50.74 o 
   6 -11  14        9.01       37.78     36.85 o 
  -7 -10  14      553.01      601.20     79.96 o 
  -6 -10  14       33.60       18.08     49.01 o 
  -5 -10  14       73.11       55.25     32.70 o 
  -4 -10  14      256.25      211.54     46.04 o 
  -3 -10  14      304.52      352.95     59.04 o 
  -2 -10  14       19.90       84.92     24.49 o 
  -1 -10  14      132.54      190.20     45.46 o 
   0 -10  14      262.58      250.51     54.80 o 
   1 -10  14        3.06       35.18     21.68 o 
   2 -10  14       66.16       23.10     26.29 o 
   3 -10  14        1.20       10.22     26.98 o 
   4 -10  14       67.40        9.19     28.68 o 
   5 -10  14       18.34       -1.81     31.12 o 
   6 -10  14        0.38        8.91     71.74 o 
   7 -10  14        7.67       72.81     37.88 o 
  -8  -9  14       26.07       28.47     39.77 o 
  -7  -9  14       98.25       98.10     35.84 o 
  -6  -9  14        7.11       90.39     33.30 o 
  -5  -9  14       30.12       56.52     27.90 o 
  -4  -9  14       39.32       30.42     28.49 o 
  -3  -9  14      110.92      148.73     44.80 o 
  -2  -9  14        0.00       -1.75     18.98 o 
  -1  -9  14      116.85      137.09     27.14 o 
   0  -9  14        0.57       20.60     19.19 o 
   1  -9  14     1062.79      965.59     78.12 o 
   2  -9  14      121.67      103.93     23.22 o 
   3  -9  14        9.83        1.07     19.72 o 
   4  -9  14       51.29       85.06     29.35 o 
   5  -9  14      226.68      253.10     49.34 o 
   6  -9  14       25.58       90.51     30.31 o 
   7  -9  14      257.87      271.00     72.60 o 
   8  -9  14       31.56       54.11     37.53 o 
  -9  -8  14       27.67      -35.07     50.35 o 
  -8  -8  14        0.97       60.61     40.88 o 
  -7  -8  14       26.05        3.51     71.50 o 
  -6  -8  14       81.85       83.18     34.27 o 
  -5  -8  14      296.27      364.60     57.54 o 
  -4  -8  14        1.78      -16.82     16.59 o 
  -3  -8  14      128.09      158.87     29.18 o 
  -2  -8  14      309.13      298.19     44.33 o 
  -1  -8  14        7.79        9.40     16.41 o 
   0  -8  14      155.90      178.71     28.86 o 
   1  -8  14       82.44       91.64     27.77 o 
   2  -8  14       27.76       71.83     19.33 o 
   3  -8  14        8.55       34.22     17.43 o 
   4  -8  14       61.06       46.46     20.98 o 
   5  -8  14      479.16      543.52     57.79 o 
   6  -8  14       30.73       27.80     21.84 o 
   7  -8  14      114.90      151.94     62.11 o 
   8  -8  14        4.03       56.61     72.21 o 
   9  -8  14       26.58       79.51     50.67 o 
 -10  -7  14      132.08       88.70     56.82 o 
  -9  -7  14       49.26       41.58     38.68 o 
  -8  -7  14        8.03      -42.90     29.01 o 
  -7  -7  14       51.80       54.40     34.49 o 
  -6  -7  14       53.10       56.91     48.61 o 
  -5  -7  14      501.17      504.75     53.33 o 
  -4  -7  14        1.08       49.14     21.47 o 
  -3  -7  14     1383.37     1279.63     82.40 o 
  -2  -7  14       68.69       85.45     19.25 o 
  -1  -7  14     1749.00     1613.97     70.28 o 
   0  -7  14       14.99       36.53     19.36 o 
   1  -7  14      126.64       91.20     14.99 o 
   2  -7  14       13.63        7.20     11.59 o 
   3  -7  14     6157.32     5687.73    156.75 o 
   4  -7  14     1441.61     1374.69     77.16 o 
   5  -7  14      156.22      130.61     38.15 o 
   6  -7  14        3.76       25.66     20.13 o 
   7  -7  14       65.15       12.76     31.64 o 
   8  -7  14        0.16       14.31     57.77 o 
   9  -7  14       27.02      133.97     37.87 o 
  -9  -6  14        7.83      -25.26     33.20 o 
  -8  -6  14     1526.51     1499.29    134.55 o 
  -7  -6  14       18.01       -4.62     27.45 o 
  -6  -6  14      378.68      448.66     38.60 o 
  -5  -6  14      315.47      393.58     34.24 o 
  -4  -6  14     3716.50     3686.28    113.73 o 
  -3  -6  14       42.16       84.43     13.68 o 
  -2  -6  14     1466.82     1420.94     63.38 o 
  -1  -6  14        2.78       86.48     14.26 o 
   0  -6  14      732.28      752.91     41.69 o 
   1  -6  14       77.31       84.34     14.19 o 
   2  -6  14     1152.20     1161.95     62.05 o 
   3  -6  14      151.78      183.59     22.28 o 
   4  -6  14        3.75        5.79     13.29 o 
   5  -6  14      132.85      106.78     27.88 o 
   6  -6  14      355.45      356.58     43.11 o 
   7  -6  14       22.78       30.23     32.83 o 
   8  -6  14       42.76      229.18     75.29 o 
   9  -6  14        0.35      -36.80     32.69 o 
  10  -6  14        5.71       73.56     86.18 o 
 -10  -5  14       49.34       11.42     63.77 o 
  -9  -5  14       32.57       -6.55     24.55 o 
  -8  -5  14       49.92       82.17     25.76 o 
  -7  -5  14        0.99       -4.82     19.23 o 
  -6  -5  14      343.95      404.57     35.92 o 
  -5  -5  14      471.20      467.95     38.06 o 
  -4  -5  14       48.53       94.50     14.94 o 
  -3  -5  14     1002.57     1122.40     55.22 o 
  -2  -5  14     2034.08     1987.03     72.34 o 
  -1  -5  14       22.41       39.80     12.89 o 
   0  -5  14       98.88       95.67     15.08 o 
   1  -5  14     3751.48     3858.96    106.60 o 
   2  -5  14     1712.29     1759.34     73.37 o 
   3  -5  14      604.67      557.62     39.58 o 
   4  -5  14       15.25       28.09     12.00 o 
   5  -5  14       51.19       45.17     24.06 o 
   6  -5  14      450.30      429.82     37.79 o 
   7  -5  14      996.99      880.48    104.04 o 
   8  -5  14        0.55       49.25     30.22 o 
   9  -5  14      139.91      179.31     41.48 o 
  10  -5  14        6.21      -11.79     30.19 o 
 -11  -4  14      412.70      445.25     89.18 o 
 -10  -4  14       17.58       35.28     33.40 o 
  -9  -4  14      219.13      209.58     77.18 o 
  -8  -4  14       31.35       22.16     40.51 o 
  -7  -4  14     1141.63      972.25     62.70 o 
  -6  -4  14     3563.47     3348.72    114.47 o 
  -5  -4  14      604.50      596.93     41.80 o 
  -4  -4  14       26.53       57.23     11.90 o 
  -3  -4  14       77.07      304.48     31.21 o 
  -2  -4  14    10252.46    10214.95    153.11 o 
  -1  -4  14      241.50      323.26     23.68 o 
   0  -4  14       19.57       31.59      8.55 o 
   1  -4  14       66.53       70.66     13.99 o 
   2  -4  14       55.45       55.82     11.59 o 
   3  -4  14     7726.53     7241.83    150.36 o 
   4  -4  14      396.28      360.34     30.89 o 
   5  -4  14       25.34       18.12     15.70 o 
   6  -4  14      629.61      523.23     54.54 o 
   7  -4  14     1748.76     1813.00    148.79 o 
   8  -4  14       24.77       34.46     29.09 o 
   9  -4  14      110.98       83.30     43.72 o 
  10  -4  14      164.96      168.82     39.75 o 
 -11  -3  14       40.47       58.24     50.19 o 
 -10  -3  14       16.65       27.79     32.74 o 
  -9  -3  14       52.44       85.67     26.18 o 
  -8  -3  14        3.60       10.96     16.99 o 
  -7  -3  14     1161.47     1175.84     68.48 o 
  -6  -3  14      232.46      242.47     26.13 o 
  -5  -3  14       61.03       98.84     15.75 o 
  -4  -3  14      719.94      645.77     39.61 o 
  -3  -3  14     4242.72     4348.75     96.71 o 
  -2  -3  14     7324.52     7310.52    111.68 o 
  -1  -3  14        6.27       26.08      8.73 o 
   0  -3  14       12.34       37.97     12.37 o 
   1  -3  14     2108.59     2087.18     66.58 o 
   2  -3  14     3834.27     3827.78     96.28 o 
   3  -3  14      253.64      279.10     23.64 o 
   4  -3  14       85.71      101.16     14.16 o 
   5  -3  14     2298.19     2065.41     80.44 o 
   6  -3  14      461.14      509.88     52.70 o 
   7  -3  14      231.62      312.26     42.02 o 
   8  -3  14       98.14      110.65     32.94 o 
   9  -3  14      602.07      687.86     90.93 o 
  10  -3  14        7.50      -37.26     31.60 o 
  11  -3  14       40.29        7.64     70.24 o 
 -11  -2  14       31.29       32.04     42.93 o 
 -10  -2  14      211.68      219.08     37.67 o 
  -9  -2  14       49.16       37.24     25.41 o 
  -8  -2  14      451.12      481.54     54.81 o 
  -7  -2  14     1442.98     1373.93     73.14 o 
  -6  -2  14      635.74      653.49     45.79 o 
  -5  -2  14      298.00      340.52     29.61 o 
  -4  -2  14     8061.31     8023.10    142.40 o 
  -3  -2  14     1857.37     1962.46     59.95 o 
  -2  -2  14      744.79      731.49     47.34 o 
  -1  -2  14     1312.42     1200.80     59.14 o 
   0  -2  14     2622.92     2473.34     60.51 o 
   1  -2  14      622.21      580.29     31.45 o 
   2  -2  14     2052.27     2021.22     65.06 o 
   3  -2  14     1403.22     1254.75     51.69 o 
   4  -2  14       27.42       12.75     12.55 o 
   5  -2  14        0.48       -0.75     10.63 o 
   6  -2  14      990.87      906.31     69.49 o 
   7  -2  14        0.97       52.62     26.91 o 
   8  -2  14       63.43       91.77     31.65 o 
   9  -2  14      545.48      482.60     73.47 o 
  10  -2  14       34.96       46.24     45.22 o 
  11  -2  14       24.99       65.17    113.01 o 
 -12  -1  14       14.46       -9.47     54.61 o 
 -11  -1  14       66.08       89.12     26.07 o 
 -10  -1  14        3.73       71.51     24.20 o 
  -9  -1  14      215.74      284.64     41.15 o 
  -8  -1  14      946.73      867.61     75.19 o 
  -7  -1  14       69.27       52.94     15.85 o 
  -6  -1  14       42.67       31.78     13.48 o 
  -5  -1  14       15.58       45.92     20.65 o 
  -4  -1  14       20.42       34.61     10.51 o 
  -3  -1  14      186.05      303.08     44.87 o 
  -2  -1  14       77.83       63.61     13.35 o 
  -1  -1  14      107.72      620.72     42.01 o 
   0  -1  14       30.92       54.20      8.10 o 
   1  -1  14      882.90     1054.14     48.27 o 
   2  -1  14     2379.63     2445.76     65.21 o 
   3  -1  14     6296.70     6283.06    104.20 o 
   4  -1  14      201.86      182.66     15.53 o 
   5  -1  14       40.16       77.68     30.55 o 
   6  -1  14      222.41      221.79     31.04 o 
   7  -1  14      520.58      502.42     55.99 o 
   8  -1  14      198.29      178.21     32.34 o 
   9  -1  14        6.32       81.51     32.46 o 
  10  -1  14      219.34      124.64     51.22 o 
  11  -1  14      129.07      240.74     51.31 o 
 -12   0  14       78.07      188.65     43.89 o 
 -11   0  14        0.41       24.07     34.65 o 
 -10   0  14        2.27       55.34     24.31 o 
  -9   0  14        0.04       58.89     38.28 o 
  -8   0  14       40.96       45.29     21.61 o 
  -7   0  14       16.81       76.13     23.29 o 
  -6   0  14     3537.96     3188.20     98.39 o 
  -5   0  14        1.89       49.57     16.00 o 
  -4   0  14     3298.63     3351.81     89.10 o 
  -3   0  14       37.19      167.65     39.09 o 
  -2   0  14    10356.35    10416.22    136.77 o 
  -1   0  14       25.99       48.68     10.25 o 
   0   0  14    16177.38    15839.54    164.34 o 
   1   0  14       14.38       66.42     11.61 o 
   2   0  14     1666.86     1680.85     49.64 o 
   3   0  14        7.92       51.58     14.85 o 
   4   0  14     2247.70     1998.41     95.74 o 
   5   0  14        0.19        6.11     14.42 o 
   6   0  14      555.93      553.69     54.35 o 
   7   0  14        3.93        8.62     23.05 o 
   8   0  14      186.18      128.21     29.13 o 
   9   0  14        7.52       82.90     77.18 o 
  10   0  14       69.13       22.05     46.32 o 
  11   0  14        1.93       -8.43     49.40 o 
 -11   1  14       39.87       73.76     33.08 o 
 -10   1  14      213.26      303.16     42.52 o 
  -9   1  14      275.17      283.84     43.21 o 
  -8   1  14      458.61      437.70     54.46 o 
  -7   1  14      254.19      273.19     38.51 o 
  -6   1  14      301.41      316.84     39.19 o 
  -5   1  14      560.56      561.33     34.18 o 
  -4   1  14      102.60      111.38     15.33 o 
  -3   1  14      507.61      586.64     41.19 o 
  -2   1  14      284.89      317.50     23.58 o 
  -1   1  14      797.66     1043.97     59.92 o 
   0   1  14      111.82      118.93     14.72 o 
   1   1  14      422.15      495.79     43.63 o 
   2   1  14     3400.11     3470.01     75.96 o 
   3   1  14     2932.18     3024.18    111.43 o 
   4   1  14       88.45       83.44     19.62 o 
   5   1  14      337.47      348.86     41.49 o 
   6   1  14      634.56      585.04     56.91 o 
   7   1  14      572.36      562.36     61.57 o 
   8   1  14      232.47      272.54     40.43 o 
   9   1  14        1.81       11.11     35.14 o 
  10   1  14      146.95      173.50     44.92 o 
  11   1  14      113.57       67.73     39.54 o 
 -11   2  14       45.60      120.11     29.68 o 
 -10   2  14      173.23      131.81     48.06 o 
  -9   2  14      216.52      264.77     41.41 o 
  -8   2  14      725.78      772.42     73.00 o 
  -7   2  14     1466.53     1407.83     95.82 o 
  -6   2  14        2.77       -3.54     14.35 o 
  -5   2  14       17.14       25.11     19.23 o 
  -4   2  14        3.00       26.94     13.81 o 
  -3   2  14      553.26      527.62     32.55 o 
  -2   2  14      515.21      569.76     34.16 o 
  -1   2  14     2216.92     2013.55     66.64 o 
   0   2  14     8075.27     8699.28    138.69 o 
   1   2  14     3740.09     3641.86     89.33 o 
   2   2  14     8820.49     9368.97    164.82 o 
   3   2  14     1725.98     1751.24     56.11 o 
   4   2  14      165.42      178.10     26.85 o 
   5   2  14       17.36       11.14     15.93 o 
   6   2  14      316.30      270.22     39.24 o 
   7   2  14      534.48      507.19     58.78 o 
   8   2  14        9.31      -12.72     20.11 o 
   9   2  14       34.41       14.52     23.38 o 
  10   2  14       38.28       10.98     50.67 o 
 -11   3  14       65.69       91.28     49.49 o 
 -10   3  14       41.09       41.61     24.90 o 
  -9   3  14      128.01      158.81     41.40 o 
  -8   3  14        1.81       29.07     21.41 o 
  -7   3  14     1199.38     1144.62     89.12 o 
  -6   3  14        5.93       -0.02     27.56 o 
  -5   3  14     1411.89     1231.64     80.99 o 
  -4   3  14        0.81       12.88      7.98 o 
  -3   3  14     1091.21     1098.43     50.68 o 
  -2   3  14        6.46      111.90     16.52 o 
  -1   3  14     3074.20     2966.61     87.58 o 
   0   3  14      104.00      127.84     16.12 o 
   1   3  14    12041.89    12019.04    178.57 o 
   2   3  14       23.30       79.32     18.27 o 
   3   3  14      498.80      447.70     31.40 o 
   4   3  14      328.77      313.83     36.86 o 
   5   3  14     1900.21     1767.45    100.92 o 
   6   3  14        0.98       35.61     21.39 o 
   7   3  14       18.80       41.53     22.20 o 
   8   3  14      126.65      135.35     28.44 o 
   9   3  14       48.43       78.86     28.95 o 
  10   3  14        2.96       -8.50     26.36 o 
 -11   4  14        0.11       57.28     31.59 o 
 -10   4  14       14.35       41.83     26.16 o 
  -9   4  14       56.74       75.28     25.01 o 
  -8   4  14        0.31       24.86     22.17 o 
  -7   4  14      886.09      896.21     81.78 o 
  -6   4  14       12.02       19.28     20.12 o 
  -5   4  14      198.35      247.14     29.57 o 
  -4   4  14      783.77      693.50     58.87 o 
  -3   4  14     4852.73     4393.07    112.92 o 
  -2   4  14     7868.52     7704.71    151.40 o 
  -1   4  14       86.12      135.30     23.39 o 
   0   4  14    10308.97    10433.30    175.75 o 
   1   4  14      133.00      101.53     15.02 o 
   2   4  14     1480.87     1399.07     63.36 o 
   3   4  14       96.39      143.92     18.50 o 
   4   4  14      191.06      198.71     28.12 o 
   5   4  14        6.57       24.88     17.34 o 
   6   4  14     1206.19     1195.74     93.63 o 
   7   4  14       48.88       51.39     25.12 o 
   8   4  14     1271.56     1297.77    100.92 o 
   9   4  14      104.61      100.11     47.61 o 
  10   4  14       78.38       98.93     37.12 o 
 -10   5  14       11.55       63.52     29.31 o 
  -9   5  14       89.52      118.96     30.42 o 
  -8   5  14       23.31       62.51     25.88 o 
  -7   5  14      103.27      123.39     28.47 o 
  -6   5  14       88.35       69.48     31.22 o 
  -5   5  14       54.62       74.22     20.75 o 
  -4   5  14      229.22      209.81     32.70 o 
  -3   5  14       17.46      170.19     27.34 o 
  -2   5  14      769.47      769.51     48.16 o 
  -1   5  14     1478.88     1480.09     68.53 o 
   0   5  14      208.63      204.77     22.49 o 
   1   5  14      167.58      160.22     23.60 o 
   2   5  14      102.73      128.18     17.65 o 
   3   5  14      416.60      390.23     32.96 o 
   4   5  14        1.07       51.67     17.39 o 
   5   5  14      815.86      784.77     63.98 o 
   6   5  14      434.03      359.59     63.69 o 
   7   5  14      158.99      180.88     44.28 o 
   8   5  14      336.98      332.30     56.83 o 
   9   5  14       59.72       40.88     33.48 o 
  10   5  14       29.89       97.06     41.01 o 
 -10   6  14       50.38       51.96     30.49 o 
  -9   6  14       84.73      101.04     27.21 o 
  -8   6  14      329.00      348.57     50.96 o 
  -7   6  14       18.19       -9.88     20.67 o 
  -6   6  14       31.41       29.93     22.09 o 
  -5   6  14      540.60      480.67     52.43 o 
  -4   6  14     1784.64     1781.01    113.91 o 
  -3   6  14      774.35      741.44     61.53 o 
  -2   6  14      320.64      348.02     32.30 o 
  -1   6  14        9.03        9.13     11.30 o 
   0   6  14     2893.30     2876.09     99.78 o 
   1   6  14       36.80       38.12     18.47 o 
   2   6  14     2093.91     1835.26    103.10 o 
   3   6  14       14.04        4.42     16.29 o 
   4   6  14     1674.80     1644.43    138.48 o 
   5   6  14       18.38       49.22     30.19 o 
   6   6  14      632.86      605.54     84.01 o 
   7   6  14       71.18       84.34     34.78 o 
   8   6  14      114.78      215.83     48.72 o 
   9   6  14       11.02        2.32     33.80 o 
  -9   7  14       70.78      101.99     30.27 o 
  -8   7  14       55.28       26.01     24.76 o 
  -7   7  14      100.84      116.49     28.11 o 
  -6   7  14       35.97       38.43     40.53 o 
  -5   7  14       66.48       74.89     30.45 o 
  -4   7  14      219.04      253.50     50.43 o 
  -3   7  14     1373.13     1339.05    121.24 o 
  -2   7  14       89.14      113.92     23.72 o 
  -1   7  14     2502.21     2377.36    122.46 o 
   0   7  14        4.57       -1.33     19.14 o 
   1   7  14      688.74      555.28     56.16 o 
   2   7  14       57.50       56.75     42.09 o 
   3   7  14      177.13      212.42     34.27 o 
   4   7  14      159.03      157.26     36.14 o 
   5   7  14       86.93      165.75     37.46 o 
   6   7  14        0.96       29.55     47.19 o 
   7   7  14       92.64       96.96     43.01 o 
   8   7  14        0.11      -29.39     56.03 o 
  -9   8  14       10.29      -21.82     34.29 o 
  -8   8  14       42.02       25.59     26.25 o 
  -7   8  14      187.47      183.23     42.41 o 
  -6   8  14        0.83       37.75     30.54 o 
  -5   8  14       47.24       21.78     27.15 o 
  -4   8  14      935.95      966.28    111.37 o 
  -3   8  14     1006.88     1028.43    111.71 o 
  -2   8  14      416.46      482.83     71.77 o 
  -1   8  14       97.14       79.86     23.46 o 
   0   8  14     5020.98     4770.16    189.66 o 
   1   8  14      173.98      189.90     34.87 o 
   2   8  14      148.79      158.37     31.68 o 
   3   8  14       28.21       70.89     22.68 o 
   4   8  14       78.80      118.38     63.53 o 
   5   8  14       71.56       52.45     31.03 o 
   6   8  14        7.16       20.77     32.49 o 
   7   8  14       57.02       65.15     39.06 o 
   8   8  14       60.15       25.03     80.73 o 
  -8   9  14       30.25       42.39     37.83 o 
  -7   9  14       62.18       29.13     35.15 o 
  -6   9  14       15.81        1.49     27.93 o 
  -5   9  14      102.96       89.11     32.46 o 
  -4   9  14        4.35       14.27     36.38 o 
  -3   9  14      593.08      537.59     77.73 o 
  -2   9  14       98.60      111.32     35.08 o 
  -1   9  14       14.86       -7.48     19.74 o 
   0   9  14       22.92        2.16     37.73 o 
   1   9  14      264.40      220.17     33.20 o 
   2   9  14       36.74       38.07     23.38 o 
   3   9  14       25.01      265.79     76.23 o 
   4   9  14      350.12      355.02     62.49 o 
   5   9  14        0.08       41.80     32.61 o 
   6   9  14        0.09       67.81     52.72 o 
   7   9  14        3.39        2.84     49.56 o 
  -6  10  14       55.16       70.06     60.14 o 
  -5  10  14       10.11       57.45     35.34 o 
  -4  10  14        0.52      -34.09     35.51 o 
  -3  10  14       19.84       39.36     31.62 o 
  -2  10  14       19.68       32.04     44.59 o 
  -1  10  14      121.67       47.40     32.99 o 
   0  10  14       72.22       64.23     26.30 o 
   1  10  14      183.86      180.17     35.92 o 
   2  10  14       33.97       71.13     25.21 o 
   3  10  14      119.68      116.91     36.26 o 
   4  10  14        2.83      -62.86     41.91 o 
   5  10  14       28.91       62.32     37.95 o 
  -5  11  14       14.11       70.98     34.22 o 
  -4  11  14       30.34      -45.75     32.56 o 
  -3  11  14        0.80      -22.14     28.83 o 
  -2  11  14      100.92      156.79     40.94 o 
  -1  11  14       67.42       47.03     48.14 o 
   0  11  14        5.11      -33.83     32.01 o 
   1  11  14        1.02      -29.02     25.79 o 
   2  11  14       32.94       40.27     27.72 o 
   3  11  14       32.48      110.36    125.32 o 
   4  11  14        1.54      -46.67     53.19 o 
  -2  12  14        0.25       63.89     35.71 o 
  -1  12  14        1.96        3.83     31.88 o 
   0  12  14       15.17       53.21     34.20 o 
   0 -13  15        0.05       35.94     33.14 o 
  -4 -12  15        1.00      -10.42     43.09 o 
  -3 -12  15       75.33       75.23     31.64 o 
  -2 -12  15        9.10       51.16     45.30 o 
  -1 -12  15      353.93      266.38     53.44 o 
   0 -12  15       19.30       24.86     42.02 o 
   1 -12  15       17.03      -14.68     34.41 o 
   2 -12  15      147.82      180.23     51.14 o 
   3 -12  15       41.06       89.49     54.61 o 
   4 -12  15        0.88      -13.74     35.44 o 
  -6 -11  15      124.25      166.21     41.71 o 
  -5 -11  15        1.12      -22.43     28.77 o 
  -4 -11  15       14.51       31.17     30.89 o 
  -3 -11  15       56.36      109.59     35.88 o 
  -2 -11  15        7.94       33.72     61.32 o 
  -1 -11  15        3.67        9.56     42.54 o 
   0 -11  15       16.34       19.18     21.54 o 
   1 -11  15        0.53      -25.03     22.88 o 
   2 -11  15        6.10       18.19     24.04 o 
   3 -11  15        6.86       41.24     31.89 o 
   4 -11  15       12.07       -1.70     31.58 o 
   5 -11  15        0.05       38.70     32.48 o 
   6 -11  15      212.96      280.68     49.51 o 
  -7 -10  15        0.02       64.33     60.69 o 
  -6 -10  15       29.13       -3.31     44.98 o 
  -5 -10  15        4.27       28.23     58.56 o 
  -4 -10  15       28.89       63.47     38.75 o 
  -3 -10  15        1.22       71.79     42.38 o 
  -2 -10  15      315.24      242.60     44.76 o 
  -1 -10  15      130.10      103.39     24.97 o 
   0 -10  15      440.03      477.62     55.17 o 
   1 -10  15       36.59       44.45     25.77 o 
   2 -10  15       33.29       40.49     21.93 o 
   3 -10  15      321.17      361.30     43.41 o 
   4 -10  15      193.75      210.92     40.68 o 
   5 -10  15      176.20      185.60     43.04 o 
   6 -10  15       17.75      -31.03     61.87 o 
   7 -10  15        3.94      110.17     51.93 o 
  -8  -9  15      103.79       87.04    116.25 o 
  -7  -9  15        1.86       69.79     36.58 o 
  -6  -9  15      824.91      988.06    109.68 o 
  -5  -9  15       74.63       16.80     63.37 o 
  -4  -9  15     1461.45     1536.66    138.07 o 
  -3  -9  15      237.43      252.78     51.27 o 
  -2  -9  15       20.93       40.89     28.23 o 
  -1  -9  15        3.45       51.28     21.43 o 
   0  -9  15       12.94       17.00     20.55 o 
   1  -9  15        4.31        1.75     17.83 o 
   2  -9  15      651.76      675.39     63.21 o 
   3  -9  15       14.81       29.08     19.46 o 
   4  -9  15      310.47      389.71     62.19 o 
   5  -9  15      360.16      406.33     48.68 o 
   6  -9  15        5.12        8.06     30.56 o 
   7  -9  15       65.68       12.15     49.56 o 
   8  -9  15       18.50       55.56     39.08 o 
  -9  -8  15       12.05        4.39     35.32 o 
  -8  -8  15      134.25      187.41     44.03 o 
  -7  -8  15      490.82      424.38    100.78 o 
  -6  -8  15       29.30       53.87     30.83 o 
  -5  -8  15      434.10      329.95     59.54 o 
  -4  -8  15      107.48      133.68     40.33 o 
  -3  -8  15       28.49       37.42     19.68 o 
  -2  -8  15     1453.85     1367.13     89.86 o 
  -1  -8  15      414.30      383.98     44.36 o 
   0  -8  15      752.85      788.03     64.92 o 
   1  -8  15     1130.98     1076.52     79.38 o 
   2  -8  15      860.31      916.13     57.98 o 
   3  -8  15       67.14      139.85     19.11 o 
   4  -8  15      696.08      727.93     55.53 o 
   5  -8  15        7.17        6.40     22.09 o 
   6  -8  15        0.00      -24.54     22.53 o 
   7  -8  15        8.14      113.01     37.09 o 
   8  -8  15        5.28       28.83     70.63 o 
 -10  -7  15       36.11      202.66     63.92 o 
  -9  -7  15      558.98      482.91     73.55 o 
  -8  -7  15       22.77      -13.54     29.26 o 
  -7  -7  15       45.30      145.65     37.56 o 
  -6  -7  15       30.46       30.49     66.92 o 
  -5  -7  15      921.93      870.26     95.74 o 
  -4  -7  15       87.60      111.51     25.28 o 
  -3  -7  15      117.02      195.49     31.53 o 
  -2  -7  15        6.42       14.33     14.60 o 
  -1  -7  15        1.27       20.58     11.49 o 
   0  -7  15       77.19       63.62     13.68 o 
   1  -7  15       19.36       20.73     11.98 o 
   2  -7  15      602.01      572.84     43.01 o 
   3  -7  15       72.53      170.75     20.48 o 
   4  -7  15      186.66      237.17     24.08 o 
   5  -7  15      846.61      909.49     62.71 o 
   6  -7  15      281.45      234.10     36.36 o 
   7  -7  15        5.73        0.22     31.96 o 
   8  -7  15       21.60      116.61     40.48 o 
   9  -7  15       22.82       58.68     39.54 o 
 -10  -6  15       16.08      198.40     58.56 o 
  -9  -6  15        3.21       82.39     49.56 o 
  -8  -6  15      138.03      188.58     48.14 o 
  -7  -6  15      206.64      211.76     91.70 o 
  -6  -6  15        5.98       41.52     26.27 o 
  -5  -6  15     1882.21     1734.86     80.40 o 
  -4  -6  15      104.63      176.50     20.91 o 
  -3  -6  15     2759.80     2471.07     88.12 o 
  -2  -6  15       29.33       21.98     14.06 o 
  -1  -6  15      205.11      211.18     21.56 o 
   0  -6  15     3660.43     3704.41    109.83 o 
   1  -6  15       25.69       32.79     14.42 o 
   2  -6  15       83.62       81.71     14.40 o 
   3  -6  15       37.10       43.82     12.58 o 
   4  -6  15       11.79       27.67     14.16 o 
   5  -6  15       39.54       78.90     16.97 o 
   6  -6  15      322.20      310.54     38.56 o 
   7  -6  15        0.03       27.04     30.23 o 
   8  -6  15       19.99       -0.50     29.94 o 
   9  -6  15      126.43       21.00     34.16 o 
  10  -6  15        0.77       18.74     36.58 o 
 -10  -5  15      100.18      183.78     41.63 o 
  -9  -5  15       74.18      140.13     30.26 o 
  -8  -5  15        7.07       50.50     23.67 o 
  -7  -5  15       80.65      128.19     20.78 o 
  -6  -5  15      125.67      181.67     23.12 o 
  -5  -5  15       91.57      115.21     17.43 o 
  -4  -5  15       41.18       56.99     12.88 o 
  -3  -5  15        2.88       52.41     11.88 o 
  -2  -5  15      827.45      821.13     44.62 o 
  -1  -5  15       87.07      195.06     34.31 o 
   0  -5  15        7.03       16.76      8.54 o 
   1  -5  15      212.67      438.03     32.43 o 
   2  -5  15     3756.02     3597.69    108.45 o 
   3  -5  15      129.12      168.62     19.85 o 
   4  -5  15       34.83       67.28     13.65 o 
   5  -5  15     1123.23     1137.37     64.45 o 
   6  -5  15      546.57      602.15     58.67 o 
   7  -5  15        0.79       26.44     54.06 o 
   8  -5  15        2.34      -14.12     34.72 o 
   9  -5  15        9.72       53.62     34.94 o 
  10  -5  15        0.23      -37.01     45.46 o 
 -11  -4  15      103.92       77.97     56.35 o 
 -10  -4  15      129.57       95.25     57.06 o 
  -9  -4  15      107.83      235.49     79.08 o 
  -8  -4  15      719.19      662.81     53.14 o 
  -7  -4  15      174.37      165.46     35.81 o 
  -6  -4  15      588.95      614.96     45.79 o 
  -5  -4  15        2.16        7.97     13.71 o 
  -4  -4  15      149.87      154.81     20.66 o 
  -3  -4  15     3757.12     3459.05     92.85 o 
  -2  -4  15     1143.11     1069.21     47.07 o 
  -1  -4  15     1686.18     1574.00     57.65 o 
   0  -4  15     1107.56     1354.07     61.33 o 
   1  -4  15     1032.76      986.10     49.36 o 
   2  -4  15        0.07       15.50      9.67 o 
   3  -4  15        6.13      189.86     23.40 o 
   4  -4  15     3172.87     2975.64    100.26 o 
   5  -4  15      330.30      335.28     33.51 o 
   6  -4  15       49.70       33.11     21.12 o 
   7  -4  15        0.08       15.96     28.96 o 
   8  -4  15       81.66      131.80     40.96 o 
   9  -4  15      122.66      201.53     50.11 o 
  10  -4  15        7.10       -4.30     34.69 o 
 -11  -3  15       68.13      -25.88     46.09 o 
 -10  -3  15      126.83      150.18     35.61 o 
  -9  -3  15      370.05      360.34     47.08 o 
  -8  -3  15       38.81       37.45     31.73 o 
  -7  -3  15      158.11      160.21     24.04 o 
  -6  -3  15      890.83      886.31     54.72 o 
  -5  -3  15      411.94      375.89     31.94 o 
  -4  -3  15       27.35       35.62     11.10 o 
  -3  -3  15        1.65      207.96     30.15 o 
  -2  -3  15     1877.10     1747.95     51.83 o 
  -1  -3  15        5.13       92.47      9.14 o 
   0  -3  15        0.86        9.03     11.98 o 
   1  -3  15      368.49      394.53     27.31 o 
   2  -3  15    13848.44    14667.57    194.51 o 
   3  -3  15     1221.08     1220.94     55.56 o 
   4  -3  15      788.89      818.56     45.65 o 
   5  -3  15      252.69      318.93     27.34 o 
   6  -3  15     1163.78     1057.20     76.53 o 
   7  -3  15     2009.70     1925.57    117.60 o 
   8  -3  15       14.70        2.67     27.70 o 
   9  -3  15       41.39       68.21     62.19 o 
  10  -3  15       20.40       12.45     34.17 o 
 -11  -2  15      117.04      211.37     68.97 o 
 -10  -2  15      261.47      331.76     46.23 o 
  -9  -2  15        0.03        9.59     29.99 o 
  -8  -2  15     1051.98      955.91     78.02 o 
  -7  -2  15      760.10      845.54     56.00 o 
  -6  -2  15     2142.72     2012.54     83.41 o 
  -5  -2  15     2704.81     2627.54     89.15 o 
  -4  -2  15    19463.48    19884.19    225.61 o 
  -3  -2  15      189.59      175.91     15.88 o 
  -2  -2  15       21.11       46.36     11.45 o 
  -1  -2  15      222.15      280.94     28.09 o 
   0  -2  15     9736.89     9824.60    125.97 o 
   1  -2  15      233.28      296.53     21.87 o 
   2  -2  15     7255.34     7558.29    129.21 o 
   3  -2  15      167.44      212.31     21.53 o 
   4  -2  15     2113.00     2127.80     70.96 o 
   5  -2  15      177.59      222.94     31.28 o 
   6  -2  15       47.68       96.78     22.91 o 
   7  -2  15      390.51      387.05     49.72 o 
   8  -2  15      198.01      223.58     50.64 o 
   9  -2  15       12.61        6.78     36.22 o 
  10  -2  15      151.20      135.90     69.68 o 
  11  -2  15      116.93       99.22     58.71 o 
 -11  -1  15       49.52       40.51     46.40 o 
 -10  -1  15      145.37      204.49     40.75 o 
  -9  -1  15       79.20       86.96     26.80 o 
  -8  -1  15     1420.90     1329.79     93.54 o 
  -7  -1  15       27.05       35.40     18.51 o 
  -6  -1  15      599.29      519.47     39.30 o 
  -5  -1  15     2689.93     2647.97     86.80 o 
  -4  -1  15     3771.64     4023.54     99.08 o 
  -3  -1  15     5114.56     5263.71    101.81 o 
  -2  -1  15      225.40      219.72     14.21 o 
  -1  -1  15    12665.53    12292.46    192.80 o 
   0  -1  15       23.51       32.04      7.62 o 
   1  -1  15      966.06      911.71     39.94 o 
   2  -1  15       62.98       66.04     19.18 o 
   3  -1  15     1020.99     1011.22     56.63 o 
   4  -1  15       33.34       66.45     18.08 o 
   5  -1  15      932.04      884.85     65.98 o 
   6  -1  15     1336.25     1337.33     87.73 o 
   7  -1  15      472.83      497.82     56.43 o 
   8  -1  15       79.15       97.50     30.53 o 
   9  -1  15        0.04       41.60     29.66 o 
  10  -1  15        1.04       31.31     32.72 o 
  11  -1  15       14.14       30.26     52.24 o 
 -12   0  15        0.64      -32.20     46.56 o 
 -11   0  15      165.17      182.52     34.26 o 
 -10   0  15        2.42       57.72     28.99 o 
  -9   0  15      152.53      232.02     38.49 o 
  -8   0  15       21.42       12.46     21.68 o 
  -7   0  15     2626.67     2529.04    123.41 o 
  -6   0  15       48.25       51.73     15.28 o 
  -5   0  15     4207.09     3862.72    103.32 o 
  -4   0  15       48.36       52.94     11.03 o 
  -3   0  15    11214.86    11508.28    157.72 o 
  -2   0  15        5.80       15.16      8.11 o 
  -1   0  15     1108.04     1106.58     42.34 o 
   1   0  15      807.33      869.22     40.39 o 
   2   0  15        6.35       54.65     12.64 o 
   3   0  15     8817.51     8685.87    190.46 o 
   4   0  15       19.47       39.70     17.43 o 
   5   0  15       61.38       64.58     19.34 o 
   6   0  15       25.15       80.19     21.19 o 
   7   0  15      346.31      412.36     52.22 o 
   8   0  15        1.13       67.74     24.78 o 
   9   0  15      991.02      957.94     91.38 o 
  10   0  15        1.23       33.22     36.54 o 
  11   0  15      147.24      238.22     66.61 o 
 -11   1  15       70.02      106.82     24.82 o 
 -10   1  15        9.84       37.18     23.05 o 
  -9   1  15        4.47       18.68     27.24 o 
  -8   1  15      132.24      124.67     28.39 o 
  -7   1  15      295.04      234.79     47.97 o 
  -6   1  15      152.39      189.08     29.01 o 
  -5   1  15      151.67      150.48     17.72 o 
  -4   1  15       61.36       81.72     14.98 o 
  -3   1  15     7301.76     7462.51    130.34 o 
  -2   1  15       42.25       42.22     11.03 o 
  -1   1  15      792.69      773.79     38.67 o 
   0   1  15       30.58       52.24     10.29 o 
   1   1  15       44.07       74.16     12.17 o 
   2   1  15        3.26       89.12     19.05 o 
   3   1  15     2775.38     2589.53    105.10 o 
   4   1  15       41.70       91.16     23.57 o 
   5   1  15       51.31       64.60     20.98 o 
   6   1  15      334.92      329.67     42.02 o 
   7   1  15       34.56       66.05     23.29 o 
   8   1  15        2.04        5.24     21.78 o 
   9   1  15      208.66      242.76     38.34 o 
  10   1  15      136.05      169.89     45.40 o 
  11   1  15        7.38       -4.65     37.25 o 
 -11   2  15      231.14      299.21     43.81 o 
 -10   2  15       44.26       44.34     28.83 o 
  -9   2  15        8.07       69.28     23.02 o 
  -8   2  15      591.71      628.93     65.48 o 
  -7   2  15      601.12      616.42     61.95 o 
  -6   2  15      264.15      251.35     35.08 o 
  -5   2  15     1042.78     1133.50     75.99 o 
  -4   2  15      423.92      356.61     26.47 o 
  -3   2  15       70.45       80.09     13.67 o 
  -2   2  15     4845.37     5069.96    110.87 o 
  -1   2  15      541.54      601.01     36.07 o 
   0   2  15     5328.57     4993.20    107.44 o 
   1   2  15      352.21      490.55     31.70 o 
   2   2  15     6029.83     6092.51    118.70 o 
   3   2  15      175.12      208.79     19.52 o 
   4   2  15     1305.52     1204.81     77.08 o 
   5   2  15        2.49        4.72     15.80 o 
   6   2  15      257.34      226.55     35.92 o 
   7   2  15      158.62      162.84     35.82 o 
   8   2  15      136.56      164.54     73.98 o 
   9   2  15        3.94        0.32     50.52 o 
  10   2  15      291.72      320.14     45.66 o 
 -11   3  15       96.73       70.11     28.36 o 
 -10   3  15        0.54       -3.80     21.74 o 
  -9   3  15        4.80       34.54     24.68 o 
  -8   3  15       71.04       39.33     31.22 o 
  -7   3  15      921.53      906.54     78.84 o 
  -6   3  15     1544.58     1362.56     92.85 o 
  -5   3  15       73.69      100.15     20.95 o 
  -4   3  15      697.26      693.89     37.34 o 
  -3   3  15      832.45      892.91     46.07 o 
  -2   3  15    14307.46    15555.66    207.60 o 
  -1   3  15     1542.10     1891.59     70.88 o 
   0   3  15      195.07      205.23     21.38 o 
   1   3  15     1832.05     1809.03     69.40 o 
   2   3  15      332.18      404.44     30.57 o 
   3   3  15       43.08       78.92     12.02 o 
   4   3  15        3.20        6.11     14.12 o 
   5   3  15       34.22       64.56     19.07 o 
   6   3  15      470.83      489.28     52.28 o 
   7   3  15      126.64      109.59     38.74 o 
   8   3  15      234.71      215.97     37.42 o 
   9   3  15      221.80      283.79     40.73 o 
  10   3  15      199.13      252.25     40.59 o 
 -11   4  15        0.09       27.66     28.76 o 
 -10   4  15       18.40       54.28     32.52 o 
  -9   4  15       29.07       40.01     24.77 o 
  -8   4  15        8.42       46.88     24.63 o 
  -7   4  15      208.00      215.15     38.52 o 
  -6   4  15      217.13      234.13     37.63 o 
  -5   4  15        9.16       -5.23     14.92 o 
  -4   4  15     3018.68     2824.44    124.85 o 
  -3   4  15      402.50      541.87     46.86 o 
  -2   4  15      803.76      824.94     47.53 o 
  -1   4  15       66.58      115.15     20.66 o 
   0   4  15     2317.64     2076.73     78.37 o 
   1   4  15       86.14       79.06     13.64 o 
   2   4  15       41.28       52.37     11.09 o 
   3   4  15      517.74      479.64     35.86 o 
   4   4  15     3390.54     3121.56    132.04 o 
   5   4  15      100.16      121.11     24.94 o 
   6   4  15     2006.40     1874.67    118.20 o 
   7   4  15       80.51       79.15     27.51 o 
   8   4  15      698.38      741.76     73.46 o 
   9   4  15       14.73       38.01     48.97 o 
  10   4  15        0.41       74.59     38.27 o 
 -10   5  15       82.83       76.31     49.12 o 
  -9   5  15      471.79      409.98     54.42 o 
  -8   5  15        4.44        9.19     25.88 o 
  -7   5  15      119.13      146.12     47.35 o 
  -6   5  15     1044.52     1002.86     84.55 o 
  -5   5  15     1761.40     1624.08    103.32 o 
  -4   5  15       14.48       10.56     14.40 o 
  -3   5  15     6666.68     6031.65    144.32 o 
  -2   5  15       96.16       87.24     14.37 o 
  -1   5  15      509.26      590.59     41.90 o 
   0   5  15        4.30       15.05      9.97 o 
   1   5  15     2223.56     2095.55     82.78 o 
   2   5  15      609.12      650.07     44.02 o 
   3   5  15      126.97      144.49     22.12 o 
   4   5  15       19.15       72.06     18.51 o 
   5   5  15      406.69      425.79     65.00 o 
   6   5  15      902.66      891.63    106.46 o 
   7   5  15       49.10      112.51     36.12 o 
   8   5  15        5.00      -41.72     27.81 o 
   9   5  15       45.27       12.12     33.98 o 
 -10   6  15        5.88       39.87     28.06 o 
  -9   6  15        0.21       60.85     27.66 o 
  -8   6  15       95.25      138.30     25.11 o 
  -7   6  15       45.54       51.51     22.88 o 
  -6   6  15      103.79       89.39     24.99 o 
  -5   6  15       21.31       19.76     19.20 o 
  -4   6  15      541.58      538.51     55.42 o 
  -3   6  15      848.81      752.86     63.43 o 
  -2   6  15     1803.47     1661.36     77.67 o 
  -1   6  15      293.96      316.88     29.18 o 
   0   6  15      176.29      204.46     21.60 o 
   1   6  15      444.47      448.07     47.35 o 
   2   6  15      158.46      153.28     28.34 o 
   3   6  15       18.82        0.97     18.76 o 
   4   6  15      161.59      181.33     43.60 o 
   5   6  15      122.18      123.67     37.64 o 
   6   6  15      305.15      387.22     63.42 o 
   7   6  15       54.83      100.75     58.95 o 
   8   6  15        0.83      -43.95     52.72 o 
   9   6  15       54.91       77.89     39.90 o 
  -9   7  15      244.37      248.11     63.47 o 
  -8   7  15       23.67        9.70     49.09 o 
  -7   7  15        0.05       22.67     21.87 o 
  -6   7  15       73.56       92.06     26.10 o 
  -5   7  15     1531.81     1538.27    105.43 o 
  -4   7  15      420.39      361.17     43.58 o 
  -3   7  15      289.18      288.77     53.81 o 
  -2   7  15      358.85      340.41     39.05 o 
  -1   7  15      993.19      977.35     75.47 o 
   0   7  15      159.51      184.59     28.93 o 
   1   7  15       11.00        7.28     17.38 o 
   2   7  15        1.26       34.52     19.36 o 
   3   7  15     1503.60     1319.20     92.70 o 
   4   7  15      158.45      161.68     42.82 o 
   5   7  15      451.33      437.99     79.94 o 
   6   7  15      175.42      232.09     49.86 o 
   7   7  15       47.80        1.99     40.33 o 
   8   7  15       12.35       65.58     42.77 o 
  -9   8  15       14.05       -0.33     43.05 o 
  -8   8  15        2.05       12.62     59.74 o 
  -7   8  15      123.00      115.49     39.60 o 
  -6   8  15       72.04       80.23     61.56 o 
  -5   8  15       54.75       39.35     24.41 o 
  -4   8  15      415.74      438.06     70.23 o 
  -3   8  15      605.05      620.98    132.11 o 
  -2   8  15      185.69      220.82     43.79 o 
  -1   8  15       26.93       33.59     20.95 o 
   0   8  15      130.40      129.05     28.16 o 
   1   8  15      695.65      665.00     72.20 o 
   2   8  15       10.18       27.49     18.60 o 
   3   8  15       68.03       32.81     38.59 o 
   4   8  15       81.01      158.32     42.21 o 
   5   8  15        5.40       -0.78     26.51 o 
   6   8  15      492.42      541.12     78.15 o 
   7   8  15        0.02       14.06     45.22 o 
  -8   9  15       62.46       97.01     41.95 o 
  -7   9  15       15.76       81.40     33.59 o 
  -6   9  15        0.82       28.81     65.19 o 
  -5   9  15      137.33       69.37     32.36 o 
  -4   9  15      127.01      235.49     65.19 o 
  -3   9  15      367.31      352.18     62.59 o 
  -2   9  15      454.78      327.62     66.52 o 
  -1   9  15        3.25       47.67     22.05 o 
   0   9  15        0.10        9.49     19.59 o 
   1   9  15        1.75       68.30     20.70 o 
   2   9  15     1459.16     1438.22    127.04 o 
   3   9  15      266.44      289.47     51.09 o 
   4   9  15        0.75       17.55     38.51 o 
   5   9  15       80.49      134.78     42.28 o 
   6   9  15      104.89      261.69     86.34 o 
  -6  10  15       82.83      181.07     44.53 o 
  -5  10  15        0.80       16.73     41.19 o 
  -4  10  15      167.92      196.44     48.77 o 
  -3  10  15        1.50       72.38     39.14 o 
  -2  10  15       43.50       62.02     27.61 o 
  -1  10  15      225.77      195.97     64.48 o 
   0  10  15       90.05       53.49     29.57 o 
   1  10  15       69.91       60.05     27.51 o 
   2  10  15       25.23      133.12     28.22 o 
   3  10  15       61.39      165.88     42.22 o 
   4  10  15        6.25       35.62     43.01 o 
   5  10  15       14.72       -4.49     33.72 o 
  -5  11  15       18.24      -42.90     36.85 o 
  -4  11  15        6.84      -20.72     32.76 o 
  -3  11  15       15.71      -29.96     32.57 o 
  -2  11  15        0.06       22.75     48.22 o 
  -1  11  15        6.02        8.00     31.54 o 
   0  11  15        0.16       11.43     32.40 o 
   1  11  15        2.90       -2.52     31.51 o 
   2  11  15       49.94      159.47     47.82 o 
   3  11  15        0.24       -1.73     35.88 o 
  -4 -12  16       45.34       78.08     33.78 o 
  -3 -12  16        6.53       62.28     43.64 o 
  -2 -12  16       19.86       16.60     35.67 o 
  -1 -12  16       12.59       62.05     33.36 o 
   0 -12  16      175.81      216.65     43.64 o 
   1 -12  16       23.22      -12.60     31.08 o 
   2 -12  16        8.37      -14.27     32.38 o 
   3 -12  16       47.83       83.33     51.69 o 
   4 -12  16        0.12       43.55     35.54 o 
  -6 -11  16        0.83       65.88     33.94 o 
  -5 -11  16       61.31       35.18     35.96 o 
  -4 -11  16       12.97       56.63     39.85 o 
  -3 -11  16        9.95       29.82     36.70 o 
  -2 -11  16      383.46      274.44     53.67 o 
  -1 -11  16       34.72      -13.63     27.93 o 
   0 -11  16        0.09       18.10     27.39 o 
   1 -11  16       92.25      159.03     47.97 o 
   2 -11  16      184.40      146.12     29.55 o 
   3 -11  16      116.17       75.10     36.47 o 
   4 -11  16        7.76       83.01     35.66 o 
   5 -11  16       23.52       28.32     34.70 o 
  -7 -10  16      123.39      161.33     40.41 o 
  -6 -10  16        4.24       24.42     33.01 o 
  -5 -10  16      273.49      343.61     55.45 o 
  -4 -10  16       31.95       13.34     28.13 o 
  -3 -10  16       38.35      -15.56     27.26 o 
  -2 -10  16      115.58       37.45     35.83 o 
  -1 -10  16      159.23      202.65     41.81 o 
   0 -10  16      266.76      267.51     45.29 o 
   1 -10  16      200.00      193.00     32.13 o 
   2 -10  16       68.15       68.34     22.84 o 
   3 -10  16      107.68      142.54     32.29 o 
   4 -10  16       55.91      104.97     41.35 o 
   5 -10  16       56.93       18.13     48.38 o 
   6 -10  16       64.29      106.85     36.12 o 
   7 -10  16       13.82      271.16     55.40 o 
  -8  -9  16        1.50      -50.36     33.57 o 
  -7  -9  16       97.63       99.93     43.80 o 
  -6  -9  16        2.09      -40.69     27.13 o 
  -5  -9  16        9.90       58.68     30.97 o 
  -4  -9  16      193.95      221.42     43.08 o 
  -3  -9  16      378.75      403.48     62.67 o 
  -2  -9  16      116.98       99.86     27.26 o 
  -1  -9  16      821.46      775.45     68.10 o 
   0  -9  16        3.03        9.70     16.68 o 
   1  -9  16      118.75      125.05     27.76 o 
   2  -9  16      506.35      519.69     80.75 o 
   3  -9  16       55.30       68.91     21.34 o 
   4  -9  16        0.15       -3.69     19.38 o 
   5  -9  16      242.37      167.82     41.75 o 
   6  -9  16       25.94       30.58     31.72 o 
   7  -9  16       88.47       57.29     48.93 o 
   8  -9  16       21.83       25.88     48.85 o 
  -9  -8  16       15.22      -17.06     43.33 o 
  -8  -8  16        0.34       -0.01     32.09 o 
  -7  -8  16        0.29       47.62     27.38 o 
  -6  -8  16     1228.39     1148.54    118.02 o 
  -5  -8  16       30.77       79.28     30.59 o 
  -4  -8  16     1030.41     1172.48    115.91 o 
  -3  -8  16        6.47       70.11     28.57 o 
  -2  -8  16        5.34       45.27     17.98 o 
  -1  -8  16        8.35       62.02     18.87 o 
   0  -8  16      143.68      108.50     22.11 o 
   1  -8  16        2.55       66.36     19.44 o 
   2  -8  16      502.92      533.97     42.17 o 
   3  -8  16     2094.24     2026.19     95.04 o 
   4  -8  16     1841.36     1922.12     96.68 o 
   5  -8  16       21.74       83.90     24.62 o 
   6  -8  16       15.34       37.32     24.37 o 
   7  -8  16       32.94       50.15     58.79 o 
   8  -8  16      127.39      152.64     70.79 o 
 -10  -7  16       14.19       10.41     40.34 o 
  -9  -7  16       70.20      159.04     43.44 o 
  -8  -7  16        1.75       65.74     36.83 o 
  -7  -7  16       69.79       79.49     32.98 o 
  -6  -7  16      932.62      914.98    100.00 o 
  -5  -7  16      298.33      351.23    102.67 o 
  -4  -7  16      822.90      869.78     94.01 o 
  -3  -7  16     2562.62     2528.64    117.65 o 
  -2  -7  16       40.63       58.70     27.75 o 
  -1  -7  16      498.34      484.49     35.70 o 
   0  -7  16       21.06       11.48     11.85 o 
   1  -7  16       58.08       86.76     14.46 o 
   2  -7  16        3.59       17.45     18.27 o 
   3  -7  16       92.32       93.24     19.60 o 
   4  -7  16      168.11      160.39     20.68 o 
   5  -7  16       24.14      149.22     26.90 o 
   6  -7  16      135.23      153.33     30.73 o 
   7  -7  16      238.22      248.87     49.71 o 
   8  -7  16       40.68      183.52     41.14 o 
   9  -7  16        1.17      -62.50     41.67 o 
 -10  -6  16       18.58       24.15     54.61 o 
  -9  -6  16       15.65       29.49     79.55 o 
  -8  -6  16       32.20       45.03     34.89 o 
  -7  -6  16       28.12       80.07     35.80 o 
  -6  -6  16       21.84       65.54     27.20 o 
  -5  -6  16      309.36      306.58     36.79 o 
  -4  -6  16     1295.32     1256.24     64.73 o 
  -3  -6  16      279.80      308.17     27.64 o 
  -2  -6  16      606.07      644.53     41.82 o 
  -1  -6  16      256.66      224.14     29.51 o 
   0  -6  16     9497.22     9744.92    182.33 o 
   1  -6  16      724.00      676.40     44.86 o 
   2  -6  16      149.39      166.25     19.53 o 
   3  -6  16        7.70       57.76     14.08 o 
   4  -6  16     1100.69     1052.37     61.68 o 
   5  -6  16      936.94      910.49     59.42 o 
   6  -6  16     2142.55     1983.03    155.47 o 
   7  -6  16       76.39       -2.86     30.73 o 
   8  -6  16       17.68       23.72     26.66 o 
   9  -6  16       33.11       57.94    113.88 o 
 -10  -5  16       50.22       73.52     34.46 o 
  -9  -5  16       37.00      -14.73     26.10 o 
  -8  -5  16      122.66      128.32     28.38 o 
  -7  -5  16       24.15       52.65     23.57 o 
  -6  -5  16      358.49      362.55     34.73 o 
  -5  -5  16      759.87      727.19     47.74 o 
  -4  -5  16        4.42       27.41     14.90 o 
  -3  -5  16       55.03       65.36     12.71 o 
  -2  -5  16     1023.16     1046.46     50.99 o 
  -1  -5  16     5533.83     5520.65    123.74 o 
   0  -5  16        0.81       19.43     10.23 o 
   1  -5  16      517.67      540.82     37.51 o 
   2  -5  16      693.06      746.04     46.34 o 
   3  -5  16       24.93      236.64     26.96 o 
   4  -5  16      348.47      369.02     32.47 o 
   5  -5  16       17.17       61.90     17.50 o 
   6  -5  16      241.18      213.74     36.74 o 
   7  -5  16       20.27       15.84     58.48 o 
   8  -5  16      255.33      271.84     53.05 o 
   9  -5  16       19.35       14.29     33.02 o 
  10  -5  16       24.24        2.46     73.95 o 
 -11  -4  16      339.30      339.50     77.97 o 
 -10  -4  16        7.85       48.97     35.03 o 
  -9  -4  16       36.39       55.67     49.56 o 
  -8  -4  16        0.08       44.17     23.77 o 
  -7  -4  16      224.07      227.92     28.23 o 
  -6  -4  16      179.46      228.39     25.82 o 
  -5  -4  16      293.29      317.56     29.20 o 
  -4  -4  16     1160.49     1034.29     52.79 o 
  -3  -4  16     3337.92     3154.06     87.91 o 
  -2  -4  16      107.20      104.02     14.13 o 
  -1  -4  16     1108.07     1039.62     45.91 o 
   0  -4  16    18183.38    18658.48    217.39 o 
   1  -4  16     1047.00     1060.53     51.19 o 
   2  -4  16     4852.54     4606.19    116.32 o 
   3  -4  16     1617.42     1463.68     66.62 o 
   4  -4  16      667.47      680.78     44.75 o 
   5  -4  16       53.92      105.58     16.51 o 
   6  -4  16        2.57       43.34     19.01 o 
   7  -4  16       37.60       85.86     49.80 o 
   8  -4  16      110.16       49.98     53.03 o 
   9  -4  16       39.12       21.87     31.51 o 
  10  -4  16        0.87       48.67     34.03 o 
 -11  -3  16       38.88       80.59     33.30 o 
 -10  -3  16       23.06       45.58     32.03 o 
  -9  -3  16      633.50      662.77     85.42 o 
  -8  -3  16        2.64       19.19     17.21 o 
  -7  -3  16        1.06       22.89     16.59 o 
  -6  -3  16       52.27       44.11     14.84 o 
  -5  -3  16     3692.47     3661.42    107.55 o 
  -4  -3  16        2.31        9.90      9.18 o 
  -3  -3  16     3268.74     3375.64     81.77 o 
  -2  -3  16     2715.93     2733.23     60.63 o 
  -1  -3  16      933.22      976.35     35.97 o 
   0  -3  16       66.72       52.97      9.07 o 
   1  -3  16     1637.37     1574.99     59.32 o 
   2  -3  16       22.28      114.13     15.58 o 
   3  -3  16      445.72      449.80     31.67 o 
   4  -3  16       85.40       92.94     13.16 o 
   5  -3  16     1113.69     1155.62     77.00 o 
   6  -3  16       40.95       47.59     19.34 o 
   7  -3  16       63.38      103.19     26.88 o 
   8  -3  16        4.60      -12.03     25.81 o 
   9  -3  16      326.42      264.46     52.99 o 
  10  -3  16        0.20        3.47     34.16 o 
 -11  -2  16        3.79      110.33     73.87 o 
 -10  -2  16       88.95       75.95     31.07 o 
  -9  -2  16      275.31      278.68     43.00 o 
  -8  -2  16      360.99      361.96     44.58 o 
  -7  -2  16     1883.44     1697.01     82.26 o 
  -6  -2  16        0.69       42.24     13.68 o 
  -5  -2  16       16.12       10.21     10.50 o 
  -4  -2  16       20.11       28.97     17.25 o 
  -3  -2  16      283.12      234.29     18.27 o 
  -2  -2  16      385.77      410.36     36.74 o 
  -1  -2  16     1951.77     1816.32     76.94 o 
   0  -2  16     9191.26     9499.42    126.97 o 
   1  -2  16     4970.11     4555.64     95.34 o 
   2  -2  16     9306.38     9885.82    151.47 o 
   3  -2  16      754.68      837.64     43.30 o 
   4  -2  16      253.95      234.51     21.98 o 
   5  -2  16       47.91       97.65     21.66 o 
   6  -2  16       93.36       73.62     21.06 o 
   7  -2  16      451.71      408.44     53.82 o 
   8  -2  16        2.60       15.13     29.88 o 
   9  -2  16       28.42       34.51     42.62 o 
  10  -2  16       42.72       46.45     61.63 o 
  11  -2  16      502.47      482.87     76.39 o 
 -11  -1  16        6.65        3.62     85.47 o 
 -10  -1  16      157.67      139.35     32.17 o 
  -9  -1  16      154.37      145.84     43.16 o 
  -8  -1  16      518.41      527.54     57.24 o 
  -7  -1  16      710.85      765.22     66.01 o 
  -6  -1  16     1218.52     1250.35     62.40 o 
  -5  -1  16      260.39      255.25     24.72 o 
  -4  -1  16      283.35      295.56     26.11 o 
  -3  -1  16     3466.44     3381.85     82.35 o 
  -2  -1  16     2141.77     2228.64     53.13 o 
  -1  -1  16      191.18      289.72     32.67 o 
   0  -1  16        8.79       29.42      7.56 o 
   1  -1  16       95.30       63.96     10.58 o 
   2  -1  16     6532.46     6343.37    112.17 o 
   3  -1  16        6.95       93.71     23.52 o 
   4  -1  16     1576.08     1593.52     86.09 o 
   5  -1  16       31.27       30.09     16.13 o 
   6  -1  16     1096.97     1017.99     76.99 o 
   7  -1  16      133.71       94.44     29.80 o 
   8  -1  16      372.67      384.74     49.69 o 
   9  -1  16       80.95       51.55     32.74 o 
  10  -1  16       46.74       55.02     34.68 o 
  11  -1  16        5.21      -12.92    107.72 o 
 -11   0  16        0.14       69.23     57.22 o 
 -10   0  16      628.45      595.18     63.66 o 
  -9   0  16        0.08      -21.02     19.60 o 
  -8   0  16     2266.81     2247.06    125.97 o 
  -7   0  16       36.59       49.67     20.32 o 
  -6   0  16      840.85      834.27     48.44 o 
  -5   0  16        1.12        4.03     10.35 o 
  -4   0  16     9328.46     9349.32    154.95 o 
  -3   0  16      245.50      326.57     48.91 o 
  -2   0  16     3255.15     3152.90     77.58 o 
  -1   0  16        5.44       32.29      8.09 o 
   0   0  16     4219.27     3808.82     84.83 o 
   1   0  16       28.53       45.03     10.82 o 
   2   0  16     2172.95     2036.06     59.97 o 
   3   0  16        1.46      424.61    131.08 o 
   4   0  16     2035.65     1996.80     98.31 o 
   5   0  16       14.56      139.63     27.33 o 
   6   0  16       61.26       68.07     20.63 o 
   7   0  16        9.94      -13.14     24.77 o 
   8   0  16     1891.71     2144.64    128.41 o 
   9   0  16        1.25       17.92     24.02 o 
  10   0  16      480.79      519.03    115.14 o 
  11   0  16        0.71       -0.72     35.26 o 
 -11   1  16        0.03       33.73     48.50 o 
 -10   1  16      262.64      240.78     36.35 o 
  -9   1  16      334.79      359.47     49.26 o 
  -8   1  16      409.90      353.87     47.76 o 
  -7   1  16        8.67       17.14     22.04 o 
  -6   1  16      737.15      870.63     66.79 o 
  -5   1  16      123.99      144.37     27.00 o 
  -4   1  16     1491.25     1365.06     56.64 o 
  -3   1  16     4669.99     4606.42    104.78 o 
  -2   1  16     5641.58     5907.14    115.52 o 
  -1   1  16      113.09      118.51     14.18 o 
   0   1  16      107.46      118.10     14.46 o 
   1   1  16      134.70      140.14     16.00 o 
   2   1  16     7580.10     7457.27    120.32 o 
   3   1  16      226.53      424.07     46.31 o 
   4   1  16     3415.25     3275.64    129.85 o 
   5   1  16     1183.04     1069.43     77.43 o 
   6   1  16     1657.26     1513.67     97.68 o 
   7   1  16        3.70       -2.00     21.19 o 
   8   1  16      232.33      261.58     43.04 o 
   9   1  16      227.12      289.45     42.55 o 
  10   1  16        2.65        5.72     33.90 o 
 -11   2  16        7.21       52.69     27.24 o 
 -10   2  16       31.35       91.25     30.27 o 
  -9   2  16      577.59      647.20     67.26 o 
  -8   2  16        7.86       -3.95     33.15 o 
  -7   2  16      933.32      875.49     74.92 o 
  -6   2  16      645.21      614.96     58.27 o 
  -5   2  16       35.68      118.62     29.93 o 
  -4   2  16      183.24      149.09     16.59 o 
  -3   2  16      798.24      878.38     45.24 o 
  -2   2  16    11314.56    12180.65    176.99 o 
  -1   2  16     7035.05     6736.79    129.57 o 
   0   2  16     4072.15     3960.81     97.82 o 
   1   2  16     3367.69     3343.17     89.25 o 
   2   2  16      606.46      695.74     39.35 o 
   3   2  16       51.06       70.42     16.77 o 
   4   2  16      104.23      173.87     26.25 o 
   5   2  16       40.34       35.50     18.44 o 
   6   2  16        0.23        2.53     17.25 o 
   7   2  16      408.61      414.41     53.27 o 
   8   2  16        6.39       49.41     22.77 o 
   9   2  16        0.01      -32.02     32.11 o 
  10   2  16       44.72       95.10     30.98 o 
 -11   3  16        2.33       17.48     27.13 o 
 -10   3  16        8.80       33.35     24.49 o 
  -9   3  16       83.76      107.05     27.83 o 
  -8   3  16        0.65       18.64     21.54 o 
  -7   3  16        0.42        3.28     18.12 o 
  -6   3  16      276.21      329.64     43.51 o 
  -5   3  16     2337.07     2287.32    115.35 o 
  -4   3  16      185.90      186.56     18.40 o 
  -3   3  16      253.82      293.91     25.13 o 
  -2   3  16      411.45      431.22     32.91 o 
  -1   3  16     4979.17     4857.75    116.98 o 
   0   3  16        0.64       13.46     10.24 o 
   1   3  16       29.90       45.32     11.17 o 
   2   3  16      779.00      724.70     43.77 o 
   3   3  16      839.81      702.56     41.14 o 
   4   3  16      116.13      138.02     24.88 o 
   5   3  16      433.57      421.78     46.40 o 
   6   3  16       26.45       23.76     33.09 o 
   7   3  16        1.65       31.41     23.28 o 
   8   3  16       19.92       22.59     36.87 o 
   9   3  16        2.58       43.54     26.38 o 
  10   3  16        1.70       29.60     52.32 o 
 -11   4  16       95.16      123.22     36.52 o 
 -10   4  16        0.11        1.87     25.62 o 
  -9   4  16      107.15      112.15     29.29 o 
  -8   4  16       40.87       39.50     26.20 o 
  -7   4  16     1592.55     1598.39    122.95 o 
  -6   4  16      398.63      425.54     51.00 o 
  -5   4  16       93.12      103.41     20.84 o 
  -4   4  16      372.31      378.75     41.74 o 
  -3   4  16       20.27       58.85     10.73 o 
  -2   4  16     1172.69     1108.49     57.09 o 
  -1   4  16      351.34      368.16     30.50 o 
   0   4  16     1656.66     1481.94     67.15 o 
   1   4  16      310.72      365.75     31.45 o 
   2   4  16        2.00       11.78     10.68 o 
   3   4  16      820.79      740.47     45.94 o 
   4   4  16      248.65      242.18     32.24 o 
   5   4  16      663.03      578.26     57.09 o 
   6   4  16       15.52      116.96     30.64 o 
   7   4  16      189.62      122.68     33.85 o 
   8   4  16       31.79       86.07     32.30 o 
   9   4  16       49.04       90.40     34.55 o 
  10   4  16       82.43      163.94     85.15 o 
 -10   5  16        1.26       52.68     30.27 o 
  -9   5  16      132.77      180.44     45.42 o 
  -8   5  16        0.24       -6.56     22.37 o 
  -7   5  16     1244.98     1254.96    100.82 o 
  -6   5  16      179.72      162.78     32.52 o 
  -5   5  16      131.15      208.19     31.25 o 
  -4   5  16      277.11      252.86     35.75 o 
  -3   5  16      159.13      207.08     20.06 o 
  -2   5  16       61.08       87.03     14.12 o 
  -1   5  16     1121.40     1024.90     57.52 o 
   0   5  16        0.65       23.60     11.28 o 
   1   5  16      138.30      172.81     19.93 o 
   2   5  16      896.51      846.17     51.90 o 
   3   5  16      424.14      416.04     33.48 o 
   4   5  16      572.69      513.64     49.13 o 
   5   5  16      162.38      151.84     39.21 o 
   6   5  16       52.37      104.78     30.92 o 
   7   5  16      435.24      319.20     60.12 o 
   8   5  16        7.74       34.64     82.07 o 
   9   5  16       46.10       85.41     36.27 o 
 -10   6  16       41.35       28.14     26.65 o 
  -9   6  16       34.82      109.78     43.58 o 
  -8   6  16        4.33       -5.87     34.05 o 
  -7   6  16        9.93       26.58     23.62 o 
  -6   6  16     2299.08     2211.13    133.37 o 
  -5   6  16     1309.60     1124.08     87.17 o 
  -4   6  16        9.17       46.47     17.03 o 
  -3   6  16        0.42       11.89     14.90 o 
  -2   6  16     2429.52     2305.61     94.40 o 
  -1   6  16       61.99       77.17     24.33 o 
   0   6  16        8.30       30.66     12.09 o 
   1   6  16        0.03       12.74     14.84 o 
   2   6  16      199.96      217.95     33.52 o 
   3   6  16      549.80      464.55     48.97 o 
   4   6  16     2821.90     2690.51    179.35 o 
   5   6  16      199.02      154.86     42.51 o 
   6   6  16      676.91      805.05     96.98 o 
   7   6  16       59.49       71.74     36.17 o 
   8   6  16      344.85      403.93     71.24 o 
   9   6  16       21.16       -5.52     66.76 o 
  -9   7  16       36.96       31.00     29.22 o 
  -8   7  16       69.68      115.12     29.18 o 
  -7   7  16       34.64       67.60     23.45 o 
  -6   7  16      570.59      630.00     67.47 o 
  -5   7  16      566.86      669.19     68.19 o 
  -4   7  16        0.04       48.22     26.11 o 
  -3   7  16        1.97        7.66     21.72 o 
  -2   7  16       29.76       49.73     20.12 o 
  -1   7  16      438.11      454.79     49.08 o 
   0   7  16        8.22       40.47     29.33 o 
   1   7  16      470.83      474.15     51.19 o 
   2   7  16       54.39       36.74     34.83 o 
   3   7  16      509.07      558.79     77.32 o 
   4   7  16        1.67      -14.63     26.83 o 
   5   7  16      193.26      143.86     43.40 o 
   6   7  16       76.86      175.79     45.11 o 
   7   7  16       68.46       20.22     37.27 o 
   8   7  16       21.43       43.93     34.36 o 
  -8   8  16       56.60      117.74     36.71 o 
  -7   8  16        1.94       35.74     31.74 o 
  -6   8  16       43.13        4.10     31.81 o 
  -5   8  16       16.86       20.56     28.17 o 
  -4   8  16        3.05       60.22     25.81 o 
  -3   8  16      131.23      211.59     43.21 o 
  -2   8  16      205.97      166.63     40.66 o 
  -1   8  16      142.90      163.17     30.98 o 
   0   8  16      302.50      269.32     38.75 o 
   1   8  16      182.41      191.31     31.03 o 
   2   8  16      330.37      298.35     42.62 o 
   3   8  16       71.20      105.29     65.90 o 
   4   8  16       50.09       28.13     32.99 o 
   5   8  16      168.66      169.55     41.32 o 
   6   8  16       39.60       38.47     35.37 o 
   7   8  16       55.48       80.34     39.97 o 
  -7   9  16       19.66       42.24     34.86 o 
  -6   9  16        4.88      -48.90     32.76 o 
  -5   9  16      343.30      328.58     61.69 o 
  -4   9  16       18.49       21.79     72.29 o 
  -3   9  16      227.62      245.01     55.32 o 
  -2   9  16      210.38      188.50     42.97 o 
  -1   9  16      501.95      483.06     54.30 o 
   0   9  16       15.23       37.57     21.32 o 
   1   9  16      231.85      260.66     40.04 o 
   2   9  16       63.09       71.43     25.76 o 
   3   9  16      311.02      267.66     53.66 o 
   4   9  16      129.47       90.64     32.61 o 
   5   9  16      827.41      729.13     98.83 o 
   6   9  16        0.30       18.77     61.71 o 
  -6  10  16       80.94      126.83     39.56 o 
  -5  10  16       27.02      -14.37     34.17 o 
  -4  10  16       44.16       41.35     64.87 o 
  -3  10  16      128.85      125.55     37.98 o 
  -2  10  16        1.13       39.19     28.96 o 
  -1  10  16       58.84       43.55     32.08 o 
   0  10  16      251.71      238.27     36.86 o 
   1  10  16       36.90        9.99     24.75 o 
   2  10  16       20.15       39.00     26.63 o 
   3  10  16       84.21       68.59     32.29 o 
   4  10  16        8.29      -25.41     45.46 o 
   5  10  16      111.81      152.18     47.13 o 
  -4  11  16        8.75       15.23     43.17 o 
  -3  11  16       74.67       30.57     37.24 o 
  -2  11  16        0.41      -49.80     33.20 o 
  -1  11  16        2.71      -13.90     30.64 o 
   0  11  16        4.84      -40.71     41.51 o 
   1  11  16       70.27       43.48     24.86 o 
   2  11  16       12.31      -17.42     31.47 o 
   3  11  16        3.61        0.29     36.44 o 
  -4 -12  17       15.51       16.71     63.77 o 
  -3 -12  17        2.36      -14.54     47.19 o 
  -2 -12  17      114.67      138.05     97.07 o 
  -1 -12  17       37.94        3.21     28.88 o 
   0 -12  17       18.87       79.06     34.28 o 
   1 -12  17        8.80      123.35     35.18 o 
   2 -12  17       18.40        5.17     42.54 o 
   3 -12  17       75.71      -29.20     52.09 o 
   4 -12  17       31.08       74.17     44.44 o 
  -6 -11  17       71.95      159.59     90.68 o 
  -5 -11  17       43.07        2.81     52.16 o 
  -4 -11  17        0.00      -21.70     44.75 o 
  -3 -11  17      100.58      147.94     36.30 o 
  -2 -11  17        1.13      -11.27     43.96 o 
  -1 -11  17        3.03        2.20     28.20 o 
   0 -11  17        0.07       47.54     32.27 o 
   1 -11  17       20.07       20.26     27.40 o 
   2 -11  17        0.33      -33.96     22.64 o 
   3 -11  17       93.26       67.11     35.21 o 
   4 -11  17       35.87       72.74     33.39 o 
   5 -11  17       17.72       52.56     34.17 o 
  -7 -10  17       36.81       54.91     46.80 o 
  -6 -10  17       75.67      109.54     62.74 o 
  -5 -10  17      178.25      247.93     92.89 o 
  -4 -10  17       17.76       51.28     29.04 o 
  -3 -10  17      218.42      262.60     64.55 o 
  -2 -10  17       86.95       83.32     31.45 o 
  -1 -10  17        5.17       23.72     27.96 o 
   0 -10  17      643.04      623.57     81.26 o 
   1 -10  17       10.97       27.31     22.30 o 
   2 -10  17        5.16       32.34     21.77 o 
   3 -10  17       20.68       84.96     24.32 o 
   4 -10  17      307.04      184.15     46.16 o 
   5 -10  17       19.64       -9.22     31.00 o 
   6 -10  17       61.69      107.71     36.78 o 
   7 -10  17      222.76      217.18     67.40 o 
  -8  -9  17       87.37       78.52     38.28 o 
  -7  -9  17        6.72      -16.61     30.01 o 
  -6  -9  17       12.60       54.55     34.62 o 
  -5  -9  17      156.97      187.74     47.03 o 
  -4  -9  17      148.47      168.67     43.90 o 
  -3  -9  17       66.35       33.69     25.80 o 
  -2  -9  17      737.50      801.76     96.01 o 
  -1  -9  17       59.89       31.90     56.90 o 
   0  -9  17       15.97       52.75     31.52 o 
   1  -9  17       61.27       42.04     21.32 o 
   2  -9  17      144.64      232.90     33.84 o 
   3  -9  17       11.79       15.72     20.51 o 
   4  -9  17        9.99       61.24     39.66 o 
   5  -9  17       41.86       77.52     27.73 o 
   6  -9  17        0.24      -41.58     28.68 o 
   7  -9  17       26.43       86.64     34.64 o 
  -9  -8  17        8.63      -14.29     64.16 o 
  -8  -8  17      121.19      167.67     44.94 o 
  -7  -8  17        6.14       28.34     31.85 o 
  -6  -8  17      170.52      228.63     51.37 o 
  -5  -8  17      204.44      233.73     45.14 o 
  -4  -8  17       98.33      106.38     38.72 o 
  -3  -8  17      208.72      263.01     49.21 o 
  -2  -8  17     1496.90     1466.89    128.46 o 
  -1  -8  17     1294.13     1307.07     86.25 o 
   0  -8  17       21.78       29.27     18.98 o 
   1  -8  17       65.30       65.47     20.30 o 
   2  -8  17       30.74       56.36     15.38 o 
   3  -8  17        6.93       55.92     16.34 o 
   4  -8  17        2.28       58.81     35.33 o 
   5  -8  17      364.15      353.21     44.50 o 
   6  -8  17      102.91      133.93     46.34 o 
   7  -8  17      112.69      153.26     41.37 o 
   8  -8  17       30.94       84.49     37.95 o
[truncated: 433,702 more chars]
